# Supplementary material for: Far-reaching hunter-gatherer networks during the Last Glacial Maximum in Western Europe
Source: Sci Adv. 2026 Jan 21;12(4):eadz7697. doi: 10.1126/sciadv.adz7697 (PMC12822654; doi:10.1126/sciadv.adz7697)
Supplement: Supplementary file 2 — Datasets S1 to S6 [file sciadv.adz7697_datasets_s1_to_s6.zip]

Archive with 6 entries (6 files):
- adz7697_data_s6.xlsx
- adz7697_data_s5.xlsx
- adz7697_data_s4.xlsx
- adz7697_data_s3.xlsx
- adz7697_data_s2.xlsx
- adz7697_data_s1.xlsx
