# Supplementary material for: Far-reaching hunter-gatherer networks during the Last Glacial Maximum in Western Europe
Source: Sci Adv. 2026 Jan 21;12(4):eadz7697. doi: 10.1126/sciadv.adz7697 (PMC12822654; doi:10.1126/sciadv.adz7697)
Supplement: Supplementary file 2 — Datasets S1 to S6 [file sciadv.adz7697_datasets_s1_to_s6.zip › adz7697_data_s6.xlsx]

## Sheet: Level 0
Supplementary Dataset 6 - Technological study of lithic assemblages
Chaîne opératoire phase	Technological category	Product	Flint	Jasper	Quartz	Quartzite	Rock cristal	TOTAL	%	% (+ microdébitage)
Phase 0. Catchment								0	0	0
	0.1 Unmodified blocks							0	0	0
Phase 1. Initialisation			8	0	0	1	0	9	0.0332103	0.03
	1.1. Decortication		6		0	1	0	7	0.0258303	0.0233333
		Entame (I)						0	0	0
		Cortical flake (100-50%) (II)	1					1	0.00369004	0.00333333
		Fragment of cortical flake (100-50%) (II)	3			1		4	0.0147601	0.0133333
		Partially cortical flake (50-25%) (III)	1					1	0.00369004	0.00333333
		Cortical blade (100-50%) (II)						0	0	0
		Partially cortical blade (50-25%) (III)	1					1	0.00369004	0.00333333
	1.2 Preparation		2		0	0	0	2	0.00738007	0.00666667
		Bifacial crested blade	1					1	1	0.00333333
		Unifacial crested blade						0	0	0
		Semicrested blade	1					1	0.00369004	0.00333333
		Crest preparation flake						0	0	0
Phase 2. Exploitation			189	1	11	3	14	218	0.804428	*
Phase 2 + Débris			196	1	30	4	16	247	*	0.823333
	2.1. Raw blanks		169	1	4	2	14	190	0.701107	0.633333
		Flake with marginal cortex (0-25%) (IV)	1					1	0.00369004	0.00333333
		Flake	31		2	1	5	39	0.143911	0.13
		Fragment of cortical flake	8				1	9	0.0332103	0.03
		Flake fragment	76	1	2	1	6	86	0.317343	0.286667
		Small flake (<2 cm)	2					2	0.00738007	0.00666667
		Small flake fragment						0	0	0
		Blade with marginal cortex (0-25%) (IV)						0	0	0
		Blade	3					3	0.0110701	0.01
		Fragment of cortical blade						0	0	0
		Blade fragment	16					16	0.0590406	0.0533333
		Bladelet (<2 cm)	7					7	0.0258303	0.0233333
		Bladelet fragment	25				2	27	0.099631	0.09
	2.2. Core maintenance by-products		3	0	0	0	0	3	0.0110701	0.01
		Core flank	2					2	0.00738007	0.00666667
		Tablet						0	0	0
		Semi-tablet	1					1	0.00369004	0.00333333
		Platform overhang flake						0	0	0
		Distal maintenance flake						0	0	0
		Neo-crested blade						0	0	0
	2.3. Bifacial reduction products		12	0	0	0	0	12	0.0442804	0.04
		Thinning flake	4					4	0.0147601	0.0133333
		Fragment of thinning flake	8					8	0.0295203	0.0266667
	2.4. Knapping waste		1	0	7	0	0	8	0.0295203	*
	Including microdébitage		8	0	26	1	2	37	*	0.123333
		Chunk	1		7			8	0.0295203	0.0266667
		*Microdébitage: chips and shatter <1 cm	7		19	1	2	29	*	0.0966667
	2.5. Cores		0	0	0	1	0	1	0.00369004	0.00333333
		Blade core						0	0	0
		Flake core				1		1	0.00369004	0.00333333
	2.6. Preforms		4	0	0	0	0	4	0.0147601	0.0133333
		Preform of shouldered point	4					4	0.0147601	0.0133333
Phase 3. Consumption and abandonment			39	3	0	0	2	44	0.162362	0.146667
	3.1.Retouched blanks		34	3	0	0	0	37	0.136531	0.123333
		Endscraper	1					1	0.00369004	0.00333333
		Borer						0	0	0
		Burin	6					6	0.0221402	0.02
		Truncation						0	0	0
		Backed piece						0	0	0
		Piece with continuous retouch on one edge						0	0	0
		Foliate point	2					2	0.00738007	0.00666667
		Shouldered point	12
		Notch	3					3	0.0110701	0.01
		Denticulate	2	1				3	0.0110701	0.01
		Pièce esquillée (splintered piece)	6	1				7	0.0258303	0.0233333
		Sidescraper	1	1				2	0.00738007	0.00666667
		Backed bladelet						0	0	0
		Other	1					1	0.00369004	0.00333333
		Burin-endscraper						0	0	0
	3.2. Exhausted cores		3	0	0	0	2	5	0.0184502	0.0166667
		Blade core	1					1	0.00369004	0.00333333
		Bladelet core	1				1	2	0.00738007	0.00666667
		Flake core						0	0	0
		Indeterminate core	1				1
	3.3. Tool maintenance by-products		2	0	0	0	0	2	0.00738007	0.00666667
		Retouch thinning flake						0	0	0
		Fragment of retouch thinning flake						0	0	0
		Retouch flake	1					1	0.00369004	0.00333333
		Burin spall	1					1	0.00369004	0.00333333
TOTAL			236	4	11	4	16	271	1
%			0.870849	0.0147601	0.0405904	0.0147601	0.0590406	1
TOTAL (+ microdébitage)			243	4	30	5	18	300		1
% (+ microdébitage)			0.81	0.0133333	0.1	0.0166667	0.06	1

## Sheet: Level 1
Supplementary Dataset 6 - Technological study of lithic assemblages
Chaîne opératoire phase	Technological category	Product	Flint	Jasper	Quartz	Quartzite	Rock cristal	TOTAL	%	% (+ microdébitage)
Phase 0. Catchment								0	0	0
	0.1 Unmodified blocks							0	0	0
Phase 1. Initialisation			3	0	0	2	1	6	0.0153061	0.0102564
	1.1. Decortication		2	0	0	2	1	5	0.0127551	0.00854701
		Entame (I)						0	0	0
		Cortical flake (100-50%) (II)				2	1	3	0.00765306	0.00512821
		Fragment of cortical flake (100-50%) (II)						0	0	0
		Partially cortical flake (50-25%) (III)	2					2	0.00510204	0.0034188
		Cortical blade (100-50%) (II)						0	0	0
		Partially cortical blade (50-25%) (III)						0	0	0
	1.2 Preparation		1	0	0	0	0	1	0.00255102	0.0017094
		Bifacial crested blade						0	0	0
		Unifacial crested blade	1					1	0.00255102	0.0017094
		Semicrested blade						0	0	0
		Crest preparation flake						0	0	0
Phase 2. Exploitation			232	8	78	19	3	340	0.867347	*
Phase 2 + Débris			240	8	256	25	4	533	*	0.911111
	2.1. Raw blanks		179	3	29	18	2	231	0.589286	0.394872
		Flake with marginal cortex (0-25%) (IV)	3			3		6	0.0153061	0.0102564
		Flake	10	1	4	3		18	0.0459184	0.0307692
		Fragment of cortical flake	5	1	2	4		12	0.0306122	0.0205128
		Flake fragment	36		20	7	2	65	0.165816	0.111111
		Small flake (<2 cm)	37			1		38	0.0969388	0.0649573
		Small flake fragment	52		2			54	0.137755	0.0923077
		Blade with marginal cortex (0-25%) (IV)	1					1	0.00255102	0.0017094
		Blade	1		1			2	0.00255102	0.0034188
		Fragment of cortical blade	2					2	0.00510204	0.0034188
		Blade fragment	15					15	0.0382653	0.025641
		Bladelet (<2 cm)	3					3	0.00765306	0.00512821
		Bladelet fragment	14	1				15	0.0382653	0.025641
	2.2. Core maintenance by-products		2	0	0	0	0	2	0.00510204	0.0034188
		Core flank	1					1	0.00255102	0.0017094
		Tablet						0	0	0
		Semi-tablet						0	0	0
		Platform overhang flake	1					1	0.00255102	0.0017094
		Distal maintenance flake						0	0	0
		Neo-crested blade						0	0	0
	2.3. Bifacial reduction products		48	5	0	0	0	53	0.135204	0.0905983
		Thinning flake	17	5				22	0.0561224	0.0376068
		Fragment of thinning flake	31					31	0.0790816	0.0529915
	2.4. Knapping waste		0	0	49	0	0	49	0.125	*
	Including microdébitage		8	0	227	6	1	242	*	0.413675
		Chunk			49			49	0.125	0.0837607
		*Microdébitage: chips and shatter <1 cm	8		178	6	1	193	*	0.329915
	2.5. Cores		3	0	0	1	0	4	0.0102041	0.00683761
		Blade core	1					1	0.00255102	0.0017094
		Flake core	2			1		3	0.00765306	0.00512821
	2.6. Preforms		0	0	0	0	1	1	0.00255102	4.36072e-06
		Preform of foliate point					1	1	0.00255102	4.36072e-06
Phase 3. Consumption and abandonment			45	0	0	0	1	46	0.117347	0.0786325
	3.1.Retouched blanks		21	0	0	0	1	22	0.0561224	0.0376068
		Endscraper	3					3	0.00765306	0.00512821
		Borer						0	0	0
		Burin	1?					0	0	0
		Truncation						0	0	0
		Backed piece						0	0	0
		Piece with continuous retouch on one edge	2					2	0.00510204	0.0034188
		Foliate point	7					7	0.0178571	0.0119658
		Notch	1					1	0.00255102	0.0017094
		Denticulate	1				1	2	0.00510204	0.0034188
		Pièce esquillée (splintered piece)	5					5	0.0127551	0.00854701
		Sidescraper						0	0	0
		Backed bladelet						0	0	0
		Other	2					2	0.00510204	0.0034188
		Burin-endscraper						0	0	0
	3.2. Exhausted cores		0	0	0	0	0	0	0	0
		Blade core						0	0	0
		Flake core						0	0	0
	3.3. Tool maintenance by-products		24	0	0	0	0	24	0.0612245	0.0410256
		Retouch thinning flake	11					11	0.0280612	0.0188034
		Fragment of retouch thinning flake	12					12	0.0306122	0.0205128
		Retouch flake						0	0	0
		Burin spall	1					1	0.00255102	0.0017094
TOTAL			280	8	78	21	5	392	1
%			0.714286	0.0204082	0.19898	0.0535714	0.0127551	1
TOTAL (+ microdébitage)			288	8	256	27	6	585		1
% (+ microdébitage)			0.492308	0.0136752	0.437607	0.0461538	0.0102564	1

## Sheet: Level 2a
Supplementary Dataset 6 - Technological study of lithic assemblages
Chaîne opératoire phase	Technological category	Product	Flint	Jasper	Quartz	Quartzite	Rock cristal	TOTAL	%	% (+ microdébitage)
Phase 0. Catchment			0	0	0	0	0	0	0	0
	0.1 Unmodified blocks							0	0	0
Phase 1. Initialisation			7	0	0	9	0	16	0.039801	0.0205128
	1.1. Decortication		7	0	0	9	0	16	0.039801	0.0205128
		Entame (I)				3		3	0.00746269	0.00384615
		Cortical flake (100-50%) (II)	5			6		11	0.0273632	0.0141026
		Fragment of cortical flake (100-50%) (II)						0	0	0
		Partially cortical flake (50-25%) (III)	1					1	0.00248756	0.00128205
		Cortical blade (100-50%) (II)						0	0	0
		Partially cortical blade (50-25%) (III)	1					1	0.00248756	0.00128205
	1.2 Preparation		0	0	0	0	0	0	0	0
		Bifacial crested blade						0	0	0
		Unifacial crested blade						0	0	0
		Semicrested blade						0	0	0
		Crest preparation flake						0	0	0
Phase 2. Exploitation			165	6	106	29	12	318	0.791045	*
Phase 2 + Débris			168	6	473	32	17	696	*	0.892308
	2.1. Raw blanks		115	4	32	21	10	182	0.452736	0.233333
		Flake with marginal cortex (0-25%) (IV)	3		1	2		6	0.0149254	0.00769231
		Flake	6	1	6	3	1	17	0.0422886	0.0217949
		Fragment of cortical flake	20		16	5	5	46	0.114428	0.0589744
		Flake fragment	7	3	2	6	1	19	0.0472637	0.024359
		Small flake (<2 cm)	23		5	2		30	0.0746269	0.0384615
		Small flake fragment	39		2	2	1	44	0.109453	0.0564103
		Blade with marginal cortex (0-25%) (IV)				1		1	0.00248756	0.00128205
		Blade	1					1	0.00248756	0.00128205
		Fragment of cortical blade	2					2	0.00497512	0.0025641
		Blade fragment	7				1	8	0.0199005	0.0102564
		Bladelet (<2 cm)	2					2	0.00497512	0.0025641
		Bladelet fragment	5				1	6	0.0149254	0.00769231
	2.2. Core maintenance by-products		1	0	0	0	0	1	0.00248756	0.00128205
		Core flank	1					1	0.00248756	0.00128205
		Tablet						0	0	0
		Semi-tablet						0	0	0
		Platform overhang flake						0	0	0
		Distal maintenance flake						0	0	0
		Neo-crested blade						0	0	0
	2.3. Bifacial reduction products		48	2	0	0	0	50	0.124378	0.0641026
		Thinning flake	21	2				23	0.0572139	0.0294872
		Fragment of thinning flake	27					27	0.0671642	0.0346154
	2.4. Knapping waste		0	0	74	8	1	83	0.206468	*
	Including microdébitage		3	0	441	11	6	461	*	0.591026
		Chunk			74	8	1	83	0.206468	0.10641
		*Microdébitage: chips and shatter <1 cm	3		367	3	5	378	*	0.484615
	2.5. Cores		0	0	0	0	1	1	0.00248756	0.00128205
		Blade core					1	1	0.00248756	0.00128205
		Flake core						0	0	0
	2.6. Preforms		1	0	0	0	0	1	0.00248756	0.00128205
		Preform of foliate point	1					1	0.00248756	0.00128205
Phase 3. Consumption and abandonment			66	2	0	0	0	68	0.169154	0.0871795
	3.1.Retouched blanks		32	2	0	0	0	34	0.0845771	0.0435897
		Endscraper	5					5	0.0124378	0.00641026
		Borer						0	0	0
		Burin	2					2	0.00497512	0.0025641
		Truncation						0	0	0
		Backed piece						0	0	0
		Piece with continuous retouch on one edge	2					2	0.00497512	0.0025641
		Foliate point	14	1				15	0.0373134	0.0192308
		Notch						0	0	0
		Denticulate	1					1	0.00248756	0.00128205
		Pièce esquillée (splintered piece)	4					4	0.00995025	0.00512821
		Sidescraper						0	0	0
		Backed bladelet						0	0	0
		Other	4	1				5	0.0124378	0.00641026
		Burin-endscraper						0	0	0
	3.2. Exhausted cores		0	0	0	0	0	0	0	0
		Blade core						0	0	0
		Flake core						0	0	0
	3.3. Tool maintenance by-products		34	0	0	0	0	34	0.0845771	0.0435897
		Retouch thinning flake	16					16	0.039801	0.0205128
		Fragment of retouch thinning flake	18					18	0.0447761	0.0230769
		Retouch flake						0	0	0
		Burin spall						0	0	0
TOTAL			238	8	106	38	12	402	1
%			0.59204	0.0199005	0.263682	0.0945274	0.0298507	1
TOTAL (+ microdébitage)			241	8	473	41	17	780		1
% (+ microdébitage)			0.308974	0.0102564	0.60641	0.0525641	0.0217949	1

## Sheet: Level 2b
Supplementary Dataset 6 - Technological study of lithic assemblages
Chaîne opératoire phase	Technological category	Product	Flint	Jasper	Quartz	Quartzite	Rock cristal	TOTAL	%	% (+ microdébitage)
Phase 0. Catchment			0	0	0	0	0	0	0	0
	0.1 Unmodified blocks							0	0	0
Phase 1. Initialisation			10	0	1	8	1	20	0.0135501	0.0078125
	1.1. Decortication		10	0	1	8	1	20	0.0135501	0.0078125
		Entame (I)						0	0	0
		Cortical flake (100-50%) (II)	6		1	8	1	16	0.0108401	0.00625
		Fragment of cortical flake (100-50%) (II)						0	0	0
		Partially cortical flake (50-25%) (III)	4					4	0.00271003	0.0015625
		Cortical blade (100-50%) (II)							0	0
		Partially cortical blade (50-25%) (III)						0	0	0
	1.2 Preparation		0	0	0	0	0	0	0	0
		Bifacial crested blade						0	0	0
		Unifacial crested blade						0	0	0
		Semicrested blade						0	0	0
		Crest preparation flake						0	0	0
Phase 2. Exploitation			929	21	250	30	49	1279	0.866531	*
Phase 2 + Débris			946	22	1286	31	78	2363	*	0.923047
	2.1. Raw blanks		775	3	54	19	41	892	0.604336	0.348438
		Flake with marginal cortex (0-25%) (IV)	10		6	3	1	20	0.0135501	0.0078125
		Flake	45		19	3		67	0.045393	0.0261719
		Fragment of cortical flake	7	2	6	5	1	21	0.0142276	0.00820313
		Flake fragment	103		16	3	6	128	0.0867209	0.05
		Small flake (<2 cm)	158		5	1	5	169	0.114499	0.0660156
		Small flake fragment	389		1	2	25	417	0.28252	0.162891
		Blade with marginal cortex (0-25%) (IV)	3			1		4	0.00271003	0.0015625
		Blade	4					4	0.00271003	0.0015625
		Fragment of cortical blade	4					4	0.00271003	0.0015625
		Blade fragment	24		1			25	0.0169377	0.00976562
		Bladelet (<2 cm)	8			1	1	10	0.00677507	0.00390625
		Bladelet fragment	20	1			2	23	0.0155827	0.00898437
	2.2. Core maintenance by-products		4	0	0	0	0	4	0.00271003	0.0015625
		Core flank	2					2	0.00135501	0.00078125
		Tablet						0	0	0
		Semi-tablet	2					2	0.00135501	0.00078125
		Platform overhang flake						0	0	0
		Distal maintenance flake						0	0	0
		Neo-crested blade						0	0	0
	2.3. Bifacial reduction products		143	18	0	0	1	162	0.109756	0.0632812
		Thinning flake	66	11				77	0.052168	0.0300781
		Fragment of thinning flake	77	7			1	85	0.0575881	0.0332031
	2.4. Knapping waste		4	0	195	10	4	213	0.144309	*
	Including microdébitage		21	1	1231	11	33	1297	*	0.506641
		Chunk	4		195	10	4	213	0.144309	0.0832031
		*Microdébitage: chips and shatter <1 cm	17	1	1036	1	29	1084	*	0.423438
	2.5. Cores		1	0	1	1	3	6	0.00406504	0.00234375
		Blade core	1					1	0.000677507	0.000390625
		Flake core			1	1	3	5	0.00338753	0.00195312
	2.6. Preforms		2	0	0	0	0	2	0.00135501	0.00078125
		Preform of foliate point	2					2	0.00135501	0.00078125
Phase 3. Consumption and abandonment			165	11	0	1	0	177	0.119919	0.0691406
	3.1.Retouched blanks		71	0	0	0	0	71	0.048103	0.0277344
		Endscraper	14					14	0.00948509	0.00546875
		Borer						0	0	0
		Burin	5					5	0.00338753	0.00195312
		Truncation	2					2	0.00135501	0.00078125
		Backed piece	1					1	0.000677507	0.000390625
		Piece with continuous retouch on one edge	3					3	0.00203252	0.00117187
		Foliate point	26					26	0.0176152	0.0101563
		Notch						0	0	0
		Denticulate						0	0	0
		Pièce esquillée (splintered piece)	16					16	0.0108401	0.00625
		Sidescraper						0	0	0
		Backed bladelet	2					2	0.00135501	0.00078125
		Other	1					1	0.000677507	0.000390625
		Burin-endscraper	1					1	0.000677507	0.000390625
	3.2. Exhausted cores		3	0	0	1	0	4	0.00271003	0.0015625
		Blade core	1					1	0.000677507	0.000390625
		Flake core	2			1		3	0.00203252	0.00117187
	3.3. Tool maintenance by-products		91	11	0	0	0	102	0.0691057	0.0398437
		Retouch thinning flake	36	5				41	0.0277778	0.0160156
		Fragment of retouch thinning flake	48	6				54	0.0365854	0.0210938
		Retouch flake	4					4	0.00271003	0.0015625
		Burin spall	3					3	0.00203252	0.00117187
TOTAL			1104	32	251	39	50	1476	1
%			0.747967	0.0216802	0.170054	0.0264228	0.0338753	1
TOTAL (+ microdébitage)			1121	33	1287	40	79	2560		1
% (+ microdébitage)			0.437891	0.0128906	0.502734	0.015625	0.0308594	1

## Sheet: Level 3
Supplementary Dataset 6 - Technological study of lithic assemblages
Chaîne opératoire phase	Technological category	Product	Flint	Jasper	Quartz	Quartzite	Rock cristal	TOTAL	%	% (+ microdébitage)
Phase 0. Catchment			0	0	0	0	0	0	0	0
	0.1 Unmodified blocks							0	0	0
Phase 1. Initialisation			3	0	0	1	0	4	0.00625	0.00353357
	1.1. Decortication		3	0	0	1	0	4	0.00625	0.00353357
		Entame (I)						0	0	0
		Cortical flake (100-50%) (II)	2					2	0.003125	0.00176678
		Fragment of cortical flake (100-50%) (II)						0	0	0
		Partially cortical flake (50-25%) (III)	1			1		2	0.003125	0.00176678
		Cortical blade (100-50%) (II)						0	0	0
		Partially cortical blade (50-25%) (III)						0	0	0
	1.2 Preparation		0	0	0	0	0	0	0	0
		Bifacial crested blade						0	0	0
		Unifacial crested blade						0	0	0
		Semicrested blade						0	0	0
		Crest preparation flake						0	0	0
Phase 2. Exploitation			409	2	87	13	80	591	0.923438	*
Phase 2 + Débris			462	2	485	16	118	1083	*	0.956714
	2.1. Raw blanks		394	1	31	10	80	516	0.80625	0.45583
		Flake with marginal cortex (0-25%) (IV)	6					6	0.009375	0.00530035
		Flake	9		7	2	5	23	0.0359375	0.020318
		Fragment of cortical flake	14			1		15	0.0234375	0.0132509
		Flake fragment	16		6	5	6	33	0.0515625	0.0291519
		Small flake (<2 cm)	136		10	1	26	173	0.270313	0.152827
		Small flake fragment	179	1	8		30	218	0.340625	0.19258
		Blade with marginal cortex (0-25%) (IV)						0	0	0
		Blade						0	0	0
		Fragment of cortical blade	2					2	0.003125	0.00176678
		Blade fragment	5					5	0.0078125	0.00441696
		Bladelet (<2 cm)	4				4	8	0.0125	0.00706714
		Bladelet fragment	23			1	9	33	0.0515625	0.0291519
	2.2. Core maintenance by-products		1	0	0	0	0	1	0.0015625	0.000883392
		Core flank						0	0	0
		Tablet						0	0	0
		Semi-tablet						0	0	0
		Platform overhang flake						0	0	0
		Distal maintenance flake	1					1	0.0015625	0.000883392
		Neo-crested blade						0	0	0
	2.3. Bifacial reduction products		12	0	0	0	0	12	0.01875	0.0106007
		Thinning flake	7					7	0.0109375	0.00618375
		Fragment of thinning flake	5					5	0.0078125	0.00441696
	2.4. Knapping waste		0	0	55	3	0	58	0.090625	*
	Including microdébitage		53	0	453	6	38	550	*	0.485866
		Chunk			55	3		58	0.090625	0.0512367
		*Microdébitage: chips and shatter <1 cm	53		398	3	38	492	*	0.434629
	2.5. Cores		1	0	1	0	0	2	0.003125	0.00176678
		Blade core	1					1	0.0015625	0.000883392
		Flake core			1			1	0.0015625	0.000883392
	2.6. Preforms		1	1	0	0	0	2	0.003125	0.00176678
		Preform of foliate point	1	1				2	0.003125	0.00176678
Phase 3. Consumption and abandonment			45	0	0	0	0	45	0.0703125	0.0397527
	3.1.Retouched blanks		13	0	0	0	0	13	0.0203125	0.0114841
		Endscraper	6					6	0.009375	0.00530035
		Borer						0	0	0
		Burin						0	0	0
		Truncation						0	0	0
		Backed piece						0	0	0
		Piece with continuous retouch on one edge	1					1	0.0015625	0.000883392
		Foliate point	3					3	0.0046875	0.00265018
		Notch						0	0	0
		Denticulate	2					2	0.003125	0.00176678
		Pièce esquillée (splintered piece)	1					1	0.0015625	0.000883392
		Sidescraper						0	0	0
		Backed bladelet						0	0	0
		Other						0	0	0
		Burin-endscraper						0	0	0
	3.2. Exhausted cores		1	0	0	0	0	1	0.0015625	0.000883392
		Blade core	1					1	0.0015625	0.000883392
		Flake core						0	0	0
	3.3. Tool maintenance by-products		31	0	0	0	0	31	0.0484375	0.0273852
		Retouch thinning flake	14					14	0.021875	0.0123675
		Fragment of retouch thinning flake	17					17	0.0265625	0.0150177
		Retouch flake						0	0	0
		Burin spall						0	0	0
TOTAL			457	2	87	14	80	640	1
%			0.714063	0.003125	0.135937	0.021875	0.125	1
TOTAL (+ microdébitage)			510	2	485	17	118	1132		1
% (+ microdébitage)			0.45053	0.00176678	0.428445	0.0150177	0.10424	1

## Sheet: Level 4
Supplementary Dataset 6 - Technological study of lithic assemblages
Chaîne opératoire phase	Technological category	Product	Flint	Quartz	Quartzite	Rock cristal	TOTAL	%	% (+ microdébitage)
Phase 0. Catchment			0	0	0	0	0	0	0
	0.1 Unmodified blocks						0	0	0
Phase 1. Initialisation			1	1	0	0	2	0.02	0.01
	1.1. Decortication		1	1	0	0	2	0.02	0.01
		Entame (I)					0	0	0
		Cortical flake (100-50%) (II)					0	0	0
		Fragment of cortical flake (100-50%) (II)					0	0	0
		Partially cortical flake (50-25%) (III)	1	1			2	0.02	0.01
		Cortical blade (100-50%) (II)					0	0	0
		Partially cortical blade (50-25%) (III)					0	0	0
	1.2 Preparation		0	0	0	0	0	0	0
		Bifacial crested blade					0	0	0
		Unifacial crested blade					0	0	0
		Semicrested blade					0	0	0
		Crest preparation flake					0	0	0
Phase 2. Exploitation			56	24	3	7	90	0.9	*
Phase 2 + Débris			57	104	8	21	190	*	0.95
	2.1. Raw blanks		52	2	2	7	63	0.63	0.315
		Flake with marginal cortex (0-25%) (IV)					0	0	0
		Flake	1	1	1		3	0.03	0.015
		Fragment of cortical flake					0	0	0
		Flake fragment	4		1	4	9	0.09	0.045
		Small flake (<2 cm)	17			2	19	0.19	0.095
		Small flake fragment	27			1	28	0.28	0.14
		Blade with marginal cortex (0-25%) (IV)					0	0	0
		Blade	1	1			2	0.01	0.01
		Fragment of cortical blade					0	0	0
		Blade fragment					0	0	0
		Bladelet (<2 cm)	2				2	0.02	0.01
		Bladelet fragment					0	0	0
	2.2. Core maintenance by-products		0	0	0	0	0	0	0
		Core flank					0	0	0
		Tablet					0	0	0
		Semi-tablet					0	0	0
		Platform overhang flake					0	0	0
		Distal maintenance flake					0	0	0
		Neo-crested blade					0	0	0
	2.3. Bifacial reduction products		4	0	0	0	4	0.04	0.02
		Thinning flake					0	0	0
		Fragment of thinning flake	4				4	0.04	0.02
	2.4. Knapping waste		0	22	1	0	23	0.23	*
	Including microdébitage		1	102	6	14	123	*	0.615
		Chunk		22	1		23	0.23	0.115
		*Microdébitage: chips and shatter <1 cm	1	80	5	14	100	*	0.5
	2.5. Cores		0	0	0	0	0	0	0
		Blade core					0	0	0
		Flake core					0	0	0
Phase 3. Consumption and abandonment			8	0	0	0	8	0.08	0.04
	3.1.Retouched blanks		8	0	0	0	8	0.08	0.04
		Endscraper	2				2	0.02	0.01
		Borer					0	0	0
		Burin					0	0	0
		Truncation					0	0	0
		Backed piece					0	0	0
		Piece with continuous retouch on one edge	1				1	0.01	0.005
		Foliate point					0	0	0
		Vale Comprido point	3				3	0.03	0.015
		Notch					0	0	0
		Denticulate	1				1	0.01	0.005
		Pièce esquillée (splintered piece)	1				1	0.01	0.005
		Sidescraper					0	0	0
		Backed bladelet					0	0	0
		Other					0	0	0
		Burin-endscraper					0	0	0
	3.2. Exhausted cores		0	0	0	0	0	0	0
		Blade core					0	0	0
		Flake core					0	0	0
	3.3. Tool maintenance by-products		0	0	0	0	0	0	0
		Retouch thinning flake					0	0	0
		Fragment of retouch thinning flake					0	0	0
		Retouch flake					0	0	0
		Burin spall					0	0	0
TOTAL			65	25	3	7	100	1
%			0.65	0.25	0.03	0.07	1
TOTAL (+ microdébitage)			66	105	8	21	200		1
% (+ microdébitage)			0.33	0.525	0.04	0.105	1

## Sheet: Level 5
Supplementary Dataset 6 - Technological study of lithic assemblages
Chaîne opératoire phase	Technological category	Product	Flint	Quartz	Quartzite	Rock cristal	TOTAL	%	% (+ microdébitage)
Phase 0. Catchment			0	0	0	0	0	0	0
	0.1 Unmodified blocks						0	0	0
Phase 1. Initialisation			1	0	0	0	1	0.00505051	0.0019802
	1.1. Decortication		1	0	0	0	1	0.00505051	0.0019802
		Entame (I)					0	0	0
		Cortical flake (100-50%) (II)	1				1	0.00505051	0.0019802
		Fragment of cortical flake (100-50%) (II)					0	0	0
		Partially cortical flake (50-25%) (III)					0	0	0
		Cortical blade (100-50%) (II)					0	0	0
		Partially cortical blade (50-25%) (III)					0	0	0
	1.2 Preparation		0	0	0	0	0	0	0
		Bifacial crested blade					0	0	0
		Unifacial crested blade					0	0	0
		Semicrested blade					0	0	0
		Crest preparation flake					0	0	0
Phase 2. Exploitation			66	66	6	53	191	0.964646	*
Phase 2 + Débris			72	324	8	94	498	*	0.986139
	2.1. Raw blanks		66	16	5	53	140	0.707071	0.277228
		Flake with marginal cortex (0-25%) (IV)				1	1	0.00505051	0.0019802
		Flake	5	2			7	0.0353535	0.0138614
		Fragment of cortical flake	4				4	0.020202	0.00792079
		Flake fragment	4	3	2		9	0.0454545	0.0178218
		Small flake (<2 cm)	16	4		17	37	0.186869	0.0732673
		Small flake fragment	24	7	2	26	59	0.29798	0.116832
		Blade with marginal cortex (0-25%) (IV)					0	0	0
		Blade					0	0	0
		Fragment of cortical blade					0	0	0
		Blade fragment	1				1	0.00505051	0.0019802
		Bladelet (<2 cm)	2			1	3	0.0151515	0.00594059
		Bladelet fragment	10		1	8	19	0.0959596	0.0376238
	2.2. Core maintenance by-products		0	0	0	0	0	0	0
		Core flank					0	0	0
		Tablet					0	0	0
		Semi-tablet					0	0	0
		Platform overhang flake					0	0	0
		Distal maintenance flake					0	0	0
		Neo-crested blade					0	0	0
	2.3. Bifacial reduction products		0	0	0	0	0	0	0
		Thinning flake					0	0	0
		Fragment of thinning flake					0	0	0
	2.4. Knapping waste		0	48	1	0	49	0.247475	*
	Including microdébitage		6	306	3	41	356	*	0.70495
		Chunk		48	1		49	0.247475	0.0970297
		*Microdébitage: chips and shatter <1 cm	6	258	2	41	307	*	0.607921
	2.5. Cores		0	2	0	0	2	0.010101	0.0039604
		Blade core					0	0	0
		Flake core		2			2	0.010101	0.0039604
Phase 3. Consumption and abandonment			6	0	0	0	6	0.030303	0.0118812
	3.1.Retouched blanks		6	0	0	0	6	0.030303	0.0118812
		Endscraper	1				1	0.00505051	0.0019802
		Borer					0	0	0
		Burin					0	0	0
		Truncation					0	0	0
		Backed piece					0	0	0
		Piece with continuous retouch on one edge	1				1	0.00505051	0.0019802
		Foliate point					0	0	0
		Notch					0	0	0
		Denticulate					0	0	0
		Pièce esquillée (splintered piece)	2				2	0.010101	0.0039604
		Sidescraper					0	0	0
		Backed bladelet					0	0	0
		Other	2				2	0.010101	0.0039604
		Burin-endscraper					0	0	0
	3.2. Exhausted cores		0	0	0	0	0	0	0
		Blade core					0	0	0
		Flake core					0	0	0
	3.3. Tool maintenance by-products		0	0	0	0	0	0	0
		Retouch thinning flake					0	0	0
		Fragment of retouch thinning flake					0	0	0
		Retouch flake					0	0	0
		Burin spall					0	0	0
TOTAL			73	66	6	53	198	1
%			0.368687	0.333333	0.030303	0.267677	1
TOTAL (+ microdébitage)			79	324	8	94	505		1
% (+ microdébitage)			0.156436	0.641584	0.0158416	0.186139	1

## Sheet: Level 6
Supplementary Dataset 6 - Technological study of lithic assemblages
Chaîne opératoire phase	Technological category	Product	Flint	Quartz	Quartzite	Rock cristal	TOTAL	%	% (+ microdébitage)
Phase 0. Catchment			0	0	0	0	0	0	0
	0.1 Unmodified blocks						0	0	0
Phase 1. Initialisation			0	0	0	0	0	0	0
	1.1. Decortication		0	0	0	0	0	0	0
		Entame (I)					0	0	0
		Cortical flake (100-50%) (II)					0	0	0
		Fragment of cortical flake (100-50%) (II)					0	0	0
		Partially cortical flake (50-25%) (III)					0	0	0
		Cortical blade (100-50%) (II)					0	0	0
		Partially cortical blade (50-25%) (III)					0	0	0
	1.2 Preparation		0	0	0	0	0	0	0
		Bifacial crested blade					0	0	0
		Unifacial crested blade					0	0	0
		Semicrested blade					0	0	0
		Crest preparation flake					0	0	0
Phase 2. Exploitation			12	5	1	2	20	0.714286	*
Phase 2 + Débris			14	39	1	4	58	*	0.878788
	2.1. Raw blanks		12	2	1	2	17	0.607143	0.257576
		Flake with marginal cortex (0-25%) (IV)					0	0	0
		Flake					0	0	0
		Fragment of cortical flake	1				1	0.0357143	0.0151515
		Flake fragment	3	2			5	0.178571	0.0757576
		Small flake (<2 cm)	2				2	0.0714286	0.030303
		Small flake fragment	5		1	2	8	0.285714	0.121212
		Blade with marginal cortex (0-25%) (IV)					0	0	0
		Blade					0	0	0
		Fragment of cortical blade					0	0	0
		Blade fragment	1				1	0.0357143	0.0151515
		Bladelet (<2 cm)					0	0	0
		Bladelet fragment					0	0	0
	2.2. Core maintenance by-products		0	0	0	0	0	0	0
		Core flank					0	0	0
		Tablet					0	0	0
		Semi-tablet					0	0	0
		Platform overhang flake					0	0	0
		Distal maintenance flake					0	0	0
		Neo-crested blade					0	0	0
	2.3. Bifacial reduction products		0	0	0	0	0	0	0
		Thinning flake					0	0	0
		Fragment of thinning flake					0	0	0
	2.4. Knapping waste		0	3	0	0	3	0.107143	*
	Including microdébitage		2	37	0	2	41	*	0.621212
		Chunk		3			3	0.107143	0.0454545
		*Microdébitage: chips and shatter <1 cm	2	34		2	38	*	0.575758
	2.5. Cores		0	0	0	0	0	0	0
		Blade core					0	0	0
		Flake core					0	0	0
Phase 3. Consumption and abandonment			8	0	0	0	8	0.285714	0.121212
	3.1.Retouched blanks		1	0	0	0	1	0.0357143	0.0151515
		Endscraper					0	0	0
		Borer					0	0	0
		Burin					0	0	0
		Truncation					0	0	0
		Backed piece					0	0	0
		Piece with continuous retouch on one edge	1				1	0.0357143	0.0151515
		Foliate point					0	0	0
		Notch					0	0	0
		Denticulate					0	0	0
		Pièce esquillée (splintered piece)					0	0	0
		Sidescraper					0	0	0
		Backed bladelet					0	0	0
		Other					0	0	0
		Burin-endscraper					0	0	0
	3.2. Exhausted cores		0	0	0	0	0	0	0
		Blade core					0	0	0
		Flake core					0	0	0
	3.3. Tool maintenance by-products		7	0	0	0	7	0.25	0.106061
		Retouch thinning flake	6				6	0.214286	0.0909091
		Fragment of retouch thinning flake	1				1	0.0357143	0.0151515
		Retouch flake					0	0	0
		Burin spall					0	0	0
TOTAL			20	5	1	2	28	1
%			0.714286	0.178571	0.0357143	0.0714286	1
TOTAL (+ microdébitage)			22	39	1	4	66		1
% (+ microdébitage)			0.333333	0.590909	0.0151515	0.0606061	1
