# Supplementary material for: Far-reaching hunter-gatherer networks during the Last Glacial Maximum in Western Europe
Source: Sci Adv. 2026 Jan 21;12(4):eadz7697. doi: 10.1126/sciadv.adz7697 (PMC12822654; doi:10.1126/sciadv.adz7697)
Supplement: Supplementary file 2 — Datasets S1 to S6 [file sciadv.adz7697_datasets_s1_to_s6.zip › adz7697_data_s5.xlsx]

## Sheet: AMS datings
Supplementary Dataset 5 - Sites dated to 25.3 - 23.9 ka cal BP or classified as Middle Solutrean within the social network of levels 2a, 2b & 3
Site	Level	Lab. Code	C14 age	STD	Age cal BP (95,4%)	Technocomplex	References
Hornos de la Peña	C	BM-1881	18230	510	23300-20828	Solutrean	Straus (1992); Ríos-Garaizar et al. (2020)
Hornos de la Peña	C	BM-1882	19950	300	24859-23238	Solutrean	Straus (1992); Ríos-Garaizar et al. (2020)
Castillo, El	Cave art (horse)	GifA-98154	19140	230	23475-22568	Middle Solutrean/Upper Solutrean	González-Sáinz (2007)
Castillo, El	10	Beta-242619	19260	90	23386-22966	Solutrean	Bernaldo de Quirós et al. (2015)
Praileaitz I	V	GrA-24687	19330	150	23475-22994	Solutrean	d'Errico et al. (2017)
Aitzbitarte III	II	Ua-37959	19765	220	24275 -23160	Middle Solutrean	Altuna et al. (2011)
Chaves	C1	GrN-12681	19700	310	24465-22993	Upper Solutrean	Montes & Utrilla (2008)
Fuente del Trucho	Rev	GRA-29915	20800	100	25313-24720	Gravettian?	Montes & Utrilla (2008)
Laugerie Haute Ouest	H'' (6)	Wk-35671	19606	74	23817-23345	Middle Solutrean	Vepoorte et al. (2019)
Laugerie Haute Ouest	H″ – 8-11	Lyon-1174 (OxA)	20195	265	25027-23776	Middle Solutrean	Roque et al. (2001)

## Sheet: OSL datings
Dataset 5 - Sites dated to 25.3 - 23.9 ka cal BP or classified as Middle Solutrean within the social network of levels 2a, 2b & 3
Site	Level	Lab Code			Cultural attribution	Reference
Las Delicias	Sector I. Level IIb	MAD-5585SDA	18175	1333	Middle or Upper Solutrean	Alcaraz-Castaño et al. (2017)

## Sheet: Undated Lower & Middle Solutrea
Dataset 5 - Sites dated to 25.3 - 23.9 ka cal BP or classified as Middle Solutrean within the social network of levels 2a, 2b & 3
Site	Reference
Valdivia	Baena & Carrión (2002)
El Sotillo	Baena & Carrión (2002)
Nicasio Poyato	Baena & Carrión (2002)
Puente de los Tres Ojos	Tapias et al. (2012)
Martínez	Baena & Carrión (2002)
El Cojo	Baena & Carrión (2002)
Santiago	Baena & Carrión (2002)
Valdocarros	Baena & Carrión (2002)
Azkonzilo	Renard (2010)
Saussaye	Smith (1966)
Coustaret	Foucher et al. (2002)
Montaut	Smith (1966)
Le Placard	Smith (1966)
Abri Casserole	Aubry et al. (1995)
Le Ruth	Smith (1966)
Abri Pataud	Smith (1966)
Badegoule	Smith (1966)
Pré-Aubert	Smith (1966)

## Sheet: Coordinates
Dataset 5 - Sites dated to 25.3 - 23.9 ka cal BP or classified as Middle Solutrean within the social network of levels 2a, 2b & 3
Site	X	Y	UTM30N_x	UTM30N_y
Aitzbitarte III	-1.89	43.26	590092	4.79029e+06
Antoliñako koba	-2.66	43.36	527551	4.80085e+06
Praileaitz I	-2.35	43.29	552731	4.79322e+06
El Castillo	-3.96	43.29	422121	4.79347e+06
Hornos de la Peña	-4.03	43.26	416401	4.7902e+06
Chaves	-0.14	42.21	736088	4.67705e+06
Fuente del Trucho	0.03	42.19	750201	4.67532e+06
El Cojo (Arenero de)	-3.69	40.37	441421	4.46905e+06
Las Delicias	-3.68	40.39	442287	4.47127e+06
Martínez	-3.69	40.37	441421	4.46905e+06
Nicasio Poyato	-3.69	40.35	441403	4.46683e+06
Puente de los Tres Ojos	-3.66	40.38	443976	4.47014e+06
Santiago	-3.56	40.31	452415	4.46232e+06
El Sotillo	-3.70	40.39	440589	4.47128e+06
Valdivia	-3.69	40.40	441447	4.47238e+06
Valdocarros	-3.43	40.30	463456	4.46114e+06
Laugerie Haute	1.01	44.93	816435	4.983e+06
Azkonzilo	-1.23	43.26	643661	4.79121e+06
Saussaye	-1.1	43.67	653174	4.83698e+06
Coustaret	0.09	43.16	751214	4.78322e+06
Le Placard	0.41985	45.6889	766284	5.06517e+06
Montaut	-0.63	43.71	690938	4.84239e+06
Abri Casserole	1.01	44.93	816435	4.983e+06
Le Ruth	1.04	44.97	818580	4.98756e+06
Abri Pataud	1.01	44.93	816435	4.983e+06
Badegoule	1.22	45.13	831846	5.00606e+06
Pré-Aubert	1.53	45.16	856036	5.01072e+06

## Sheet: References
Dataset 5 - Sites dated to 25.3 - 23.9 ka cal BP or classified as Middle Solutrean within the social network of levels 2a, 2b & 3
Alcaraz-Castaño, M., López-Recio, M., Tapias, F., Cuartero, F., Baena, J., Ruiz-Zapata, B., Morín J., Pérez-González, A., Santonja, M. (2017): The human settlement of Central Iberia during MIS 2: New technological, chronological and environmental data from the Solutrean workshop of Las Delicias (Manzanares River valley, Spain). Quaternary International, 431(Part B), pp. 104-124. https://doi.org/1…
Altuna J., Mariezkurrena K., Rios-Garaizar J. (2011): Ocupaciones Humanas en Aitzbitarte III (País Vasco) 33.600-18.400 BP (Zona de entrada a la cueva). Servicio Central de Publicaciones del Gobierno Vasco.
Aubry T, Kerzavo B, Detrain L. (1995): Les niveaux intermédiaires entre le Gravettien et le Solutréen de l’abri Casserole (Les Eyzies de Tayac) : mise en évidence d’un mode de production original de microlithes et implications. Bulletin de la Société préhistorique française 92: 296–301.
Baena Preysler, J. & Carrión Santafé, E. (2002): Los materiales solutrenses. In Blasco Bosqued, C. (ed.): La Colección Bento del Museu d’Arqueologia de Catalunya. Una nueva mirada a la Prehistoria Madrileña. Monografies (Museu d’Arqueologia de Catalunya-Barcelona), pp. 79-130.
Banks, W. E., Bertran, P., Ducasse, S., Klaric, L., Lanos, P., Renard, C., & Mesa, M. (2019): An application of hierarchical Bayesian modeling to better constrain the chronologies of Upper Paleolithic archaeological cultures in France between ca. 32,000–21,000 calibrated years before present. Quaternary Science Reviews 220: 188–214. https://doi.org/10.1016/j.quascirev.2019.07.025
Bernaldo de Quirós, F., Castaños, P., Maíllo-Fernandéz, J.M., Neira, A. (2015): The Solutrean unit of El Castillo cave, Spain. In: Sázelová, S., Novák, M, Mizerová, A. (eds.) Forgotten times and spaces: New perspectives in paleoanthropological, paleoetnological and archeological studies. Brno: Institute of Archeology of the Czech Academy of Sciences; Masaryk University, pp. 410–417.
d’Errico, Vanhaeren, M., Queffelec (2017): Les galets perforés de Praileaitz I. Munibe Monographs. Anthropology and Archaeology Series, 1, pp. 453-484.
Foucher, P., Simonnet, R., Jarry, M. (2002): L’atelier de taille solutre´en de Coustaret (Saint-Martin, Hautes-Pyrénées). Paléo 14: 49–62.
González Sáinz, C. (2007): Dating Magdalenian art in north Spain: the current situation. In Pettitt, P., Bahn, P., Ripoll, S. (eds.): Palaeolithic cave art at Creswell crags in European context. Oxford University Press, Oxford, pp. 247-262.
Montes, L., Utrilla, P. (2008): “Le Paléolithique Supérieur dans la moyenne Vallée de l’Ebre”, L'Anthropologie, 112 (2), pp. 168-181. https://doi.org/10.1016/j.anthro.2008.02.005
Renard C. (2010): Les premières expressions du Solutréen dans le Sud-ouest français. Evolution technoéconomique des équipements lithiques au cours du Dernier Maximum Glaciaire. British Archaeological Reports International Series 2070, John and Erica Hedges Ltd. Oxford.
Roque, C., Guibert, P., Vartanian, E., Bechtel, F., Oberlin, C., Evin, J., Mercier, N., Valladas, H., Texier, J.-P., Rigaud, J.-P., Delpech, F., Cleyet-Merle, J.-J., Turq, A. (2001): Une expérience de croisement de datations TL/14C pour la s_x0001_equence solutréenne de Laugerie-Haute, Dordogne. In: Barrandon, J.-N., Guibert, P., Michel, V. (Eds.), XXI Rencontres Internationales d’archeologie et …
Smith, P.E.L. (1966): Le Solutréen en France. Mémoire No. 5. Publications de l’Institut de Préhistoire de l’Université de Bordeaux, France.
Straus, L.G. (1992): Iberia before the Iberians: The Stone Age Prehistory of Cantabrian Spain. University of New Mexico Press, Alburquerque.
Ríos-Garaizar, J., Maíllo-Fernández, J.M., Marín-Arroyo, A.B., Sánchez Carro, M.Á., Salazar, S., Medina-Alcaide, M.Á., San Emeterio, A., de Pinillos, L.M., Garate, D., Rivero, O. (2020): Revisiting Hornos de la Peña 100 years after. J. Archaeol. Sci. Rep. 31, 102259. https://doi.org/10.1016/j.jasrep.2020.102259
Tapias, F., López Recio, M., Manzano, I., Alcaraz, M., Morín, J., Sesé, C., Dapena, L., Alarcón, A., Yravedra, Arteaga, C. (2012): Geoarqueología y paleontología de los depósitos de Pleistoceno Superior del antiguo Arroyo Abroñigal (Cuenca de Manzanares, Madrid): el yacimiento de Puente de los Tres Ojos. Cuaternario y geomorfología 26 (1-2), pp. 105-132.
Verpoorte, A., Cosgrove, R., Wood, R., Petchey, F., Lenoble, A., Chadelle, J.-P., Smith, C., Kamermans, H., Roebroeks, W. (2019): Improving the chronological framework for Laugerie-Haute ouest (dordogne, France). J. Archaeol. Sci. Rep. 23, 574-582.
