# Supplementary material for: Far-reaching hunter-gatherer networks during the Last Glacial Maximum in Western Europe
Source: Sci Adv. 2026 Jan 21;12(4):eadz7697. doi: 10.1126/sciadv.adz7697 (PMC12822654; doi:10.1126/sciadv.adz7697)
Supplement: Supplementary file 2 — Datasets S1 to S6 [file sciadv.adz7697_datasets_s1_to_s6.zip › adz7697_data_s4.xlsx]

## Sheet: Dataset 4
Supplementary Dataset 4 -Timecosts and distances from Peña Capón to outrcrops/Units confirmed as sources
ACRONYM	OUTCROP	FORMATION	AGE	LOCATION	TYPE	X coordinates (UTM30N)	Y coordinates (UTM30N)	LCP method	Distance (m)	Distance (km)	Travel time from Peña Capón (seconds)	Minutes	Travel time from Peña Capón (hours)	Roundtrip from Peña Capón (hours)	Roundtrip estimated time (days)	Classification
HI	Hita	Unit 184	Vallesian - Aragonian	Upper Tagus basin	Evaporitic	495765	4519012	anisotropic naismith	20632.4	20.6324	15952.1	265.868	4.43113	8.86226	1.10778	Regional
								llobera_sluckin	20075.4	20.0754		0	0	0	0
HUE	Huérmeces del Cerro	Unit 53	Lower Oligocene	Upper Tagus basin	Evaporitic	518840	4544583	anisotropic naismith	38455.1	38.4551	30813.9	513.565	8.55941	17.1188	2.13985	Regional
								llobera_sluckin	37605.4	37.6054		0	0	0	0
U168 mid	Unit 168	Unit 168	Vallesian - Aragonian	Middle Tagus basin	Evaporitic	451932	4470626	anisotropic naismith	71853.8	71.8538	53013.1	883.551	14.7259	29.4517	3.68146	Exogenous
								llobera_sluckin	70955.3	70.9553		0	0	0	0
U155 mid	Unit 155	Unit 155	Aalian - Bajocian	Upper Tagus basin	Jasper	586250	4.53939e+06	anisotropic naismith	106611	106.611	84869.4	1414.49	23.5748	47.1497	5.89371	Exogenous
								llobera_sluckin	105125	105.125		0	0	0	0
MU	Mucientes	Unit 195	Vallesian	Middle Duero basin	Lacustrine	352034	4620067	anisotropic naismith	161744	161.744	125440	2090.67	34.8445	69.689	8.71112	Exotic
								llobera_sluckin	159018	159.018		0	0	0	0
L-CU mid	Lanaja-Castejón Unit	Lanaja-Castejón Unit	Upper Aragonian	Middle Ebro basin	Lacustrine	656254	4.60437e+06	anisotropic naismith	194619	194.619	149784	2496.4	41.6067	83.2134	10.4017	Exotic
								llobera_sluckin	189804	189.804		0	0	0	0
P-SU mid	Pallaruelo-Sora Unit	Pallaruelo-Sora Unit	Lower Aragonian	Middle Ebro basin	Lacustrine	662806	4.59177e+06	anisotropic naismith	197107	197.107	152197	2536.61	42.2769	84.5538	10.5692	Exotic
								llobera_sluckin	192092	192.092					0
SULP	St Sulpice d'Excideuil	Infralias jasperoids	Hettangian - Sinemurian	Central Massif	Jasper	815899	5.03476e+06	anisotropic naismith	620209	620.209	474943	7915.71	131.929	263.857	32.9821	Ultra-exotic
MAU	Mauprévoir	Infralias jasperoids	Hettangian - Sinemurian	Central Massif	Jasper	774629	5.11949e+06	anisotropic naismith	671670	671.67	512728	8545.47	142.425	284.849	35.6061	Ultra-exotic
Note: French outcrops have been projected to UTM30N (instead of UTM31N) to facilitate analysis.
