# Supplementary material for: Far-reaching hunter-gatherer networks during the Last Glacial Maximum in Western Europe
Source: Sci Adv. 2026 Jan 21;12(4):eadz7697. doi: 10.1126/sciadv.adz7697 (PMC12822654; doi:10.1126/sciadv.adz7697)
Supplement: Supplementary file 2 — Datasets S1 to S6 [file sciadv.adz7697_datasets_s1_to_s6.zip › adz7697_data_s3.xlsx]

## Sheet: LA-ICP-MS raw data (in ppm)
Supplementary Dataset 3 - Geochemical raw data
File Name	Outcrop / Site	Nature type	Chert type	Formation	Suit. Fm (geoch. Results)	Code (Arch. Samples)	Level	Li	Be	B	Mg	Al	Si	Ca	Ti	V	Cr	Fe	Ga	Ge	As	Rb	Sr	Y	Zr	Nb	Cs	Ba	La	Ce	Pr	Nd	Sm	W	Bi	Th	U
PC	Puente Candasnos	Geological	Lacustrine	Bujaraloz-Sariñena Unit	-	-	-	5.89666	0.217452	44.306	170.056	957.824	463530	3488.1	122.989	1.90685	3.34512	303.85	2.28202	0.368644	1.98141	1.67853	10.1493	0.110441	0.538522	0.210252	0.0832095	6.54052	0.227143	0.529768	0.0594631	0.175393	0.0321877	0.413848	0.0887925	0.128291	105.806
LT	La Torraza	Geological	Lacustrine	Lanaja-Castejón Unit	-	-	-	17.7601	0.0772449	45.8228	653.388	1754.62	412815	80209	98.5687	3.37257	7.31461	1256.48	6.39379	0.67339	2.59534	3.11473	277.09	0.481408	1.41108	0.263286	0.250839	27.4158	0.519346	1.15018	0.149165	0.560023	0.13714	0.0776292	0.091317	0.19792	0.717674
SB2	San Borombón 2	Geological	Lacustrine	Pallaruelo-Sora Unit	-	-	-	<LOD	0.114828	49.9944	141.426	714.748	464771	1727.53	33.8831	2.05531	3.4594	868.906	3.12656	0.990967	3.39146	1.36493	20.8161	0.0964795	0.723627	0.151181	0.0957711	11.9889	0.171306	0.285558	0.0468613	0.124001	0.0421759	0.0540184	0.442193	0.0856637	1.7119
SQ	Santa Quiteria	Geological	Lacustrine	Pallaruelo-Sora Unit	-	-	-	7.20154	0.106065	40.8831	765.105	2450.07	450607	19887.1	133.877	7.55537	4.48371	1234.64	4.30228	0.306328	14.1572	4.85223	81.0467	0.479009	1.95376	0.529383	0.328848	20.4583	0.804174	1.68478	0.179996	0.698739	0.137628	0.10457	0.122204	0.331822	24.3762
VALCU	Valcuerna	Geological	Lacustrine	Cinca Unit	-	-	-	<LOD	0.135504	36.962	153.05	783.863	461954	6039.84	36.6775	1.97334	2.73862	256.077	2.82158	0.525483	2.41782	1.47502	25.4726	0.0993839	0.750453	0.195035	0.0845519	8.97587	0.246904	0.491836	0.0621152	0.198587	0.0435349	0.0554794	0.143004	0.115148	14.5467
CDP30	CDP 30	Geological	Evaporitic	Unit 168	-	-	-	19.4839	0.144219	3.37205	231.568	481.994	466538	913.802	39.8209	1.05679	7.34028	356.973	2.35507	1.46168	1.93688	1.60022	2.8192	0.203295	0.365875	0.149577	0.125455	6.92593	0.18313	0.311666	0.0352173	0.109455	0.059729	0.0461707	0.543995	0.0589248	56.6637
GA	Gajanejos	Geological	Evaporitic	Unit 167	-	-	-	0.941452	0.0998095	6.24862	51.4845	95.3262	467183	1619.44	13.668	0.677966	4.00215	80.8762	0.710305	0.209505	0.86247	0.176311	4.59953	0.0257319	0.351395	0.0719186	0.0284275	1.40318	0.049025	0.0841394	0.0279685	0.0298628	0.0243741	0.0199977	0.232449	0.0193341	3.21457
HOR	Campo de las Horgas	Geological	Lacustrine	Lanaja-Castejón Unit	-	-	-	2.85989	0.158379	64.2795	132.917	798.966	463675	3723.73	54.6194	1.2915	3.14019	312.635	4.13343	<LOD	1.29939	1.44203	44.2319	0.106935	1.21362	0.2082	0.132902	14.1722	0.200681	0.369703	0.0656101	0.136818	0.0589247	0.073372	0.603809	0.0986252	6.3379
LM1	La Muela 1	Geological	Lacustrine	Lanaja-Castejón Unit	-	-	-	3.94397	0.154232	63.6524	157.366	765.535	465689	2083.56	44.27	1.94112	3.22998	436.219	44.8989	<LOD	1.63058	1.91152	110.494	0.132233	1.02083	0.286382	0.154727	154.478	0.277551	0.422128	0.0814989	0.154677	0.078038	0.0851884	0.579444	0.176993	3.55961
LM2	La Muela 2	Geological	Lacustrine	Lanaja-Castejón Unit	-	-	-	4.3057	0.172043	66.3711	61.154	464.602	466504	1316.2	32.5756	1.04872	2.44893	349.871	3.92628	0.363551	1.70293	0.771468	33.2286	0.0978962	1.11399	0.202629	0.0734379	14.0818	0.260895	0.466017	0.077387	0.180782	0.0629939	0.0640233	0.463143	0.151737	4.46801
SB1	San Borombón 1	Geological	Lacustrine	Pallaruelo-Sora Unit	-	-	-	5.4977	0.139541	40.4562	190.81	1048.83	463962	9708.5	62.352	3.34368	3.67854	658.433	4.47808	0.601112	2.4366	2.40707	85.8439	0.209813	0.869075	0.249062	0.170503	14.7295	0.306875	0.644381	0.083922	0.238487	0.0719988	0.0740498	0.221879	0.121272	3.85171
CA3	Cañaveral - Área 3	Geological	Evaporitic	Unit 168	-	-	-	6.01385	0.120215	2.78644	535.945	814.318	465251	1544.58	40.0313	7.36051	3.22702	408.694	2.52845	1.44324	2.56211	2.18752	3.32345	0.433376	0.54811	0.200871	0.204233	9.50553	0.543764	0.915801	0.128636	0.464844	0.101374	0.0481253	0.311615	0.152032	35.5231
CAR	Loma Carravilla	Geological	Jasper	Unit 155	-	-	-	7.97287	0.666327	70.856	58.3421	1044.66	464413	1241.36	74.7066	4.61513	12.498	1488.33	4.18363	0.212983	2.12434	0.914553	5.68146	3.57799	1.58404	0.237217	0.028136	14.1544	1.48559	1.0808	0.354412	1.44088	0.431523	0.0546876	0.072677	0.280598	0.64491
CON	Concha	Geological	Jasper	Unit 155	-	-	-	9.3035	0.602641	73.8875	147.927	1473.52	462857	1363.59	114.595	6.48496	12.0512	3044.58	4.70752	0.194457	1.78077	1.80931	4.9273	2.93326	1.9849	0.344644	0.0859774	17.3232	4.09616	1.32419	0.816264	3.05635	0.62138	0.0505268	0.0916861	0.412319	0.383419
ALC	Alconada de Maderuelo	Geological	Evaporitic	Unit 171	-	-	-	13.1086	0.149446	6.39341	5037.53	610.711	459142	3327.32	15.587	2.64711	6.25529	376.169	5.83801	0.300007	2.00007	1.01617	47.3711	0.119179	0.836109	0.209866	0.173032	18.4837	0.28055	0.335822	0.0803461	0.135034	0.0795707	0.0945933	0.970125	0.0796656	62.754
HI	Hita	Geological	Evaporitic	Unit 184	-	-	-	0.496822	0.0797808	13.1848	60.4381	123.853	464575	3578.39	16.5427	0.986301	3.68939	144.427	1.65932	<LOD	1.10366	0.392987	7.46715	0.0478985	0.37643	0.0955194	0.0422732	4.74594	0.0664134	0.231076	0.0347649	0.0622494	0.0399081	0.0336811	0.512053	0.0335642	2.88611
HUE	Huérmeces del Cerro	Geological	Evaporitic	Unit 53	-	-	-	0.890367	0.147618	24.0124	48.3688	187.936	465314	3080.87	13.3354	0.283647	4.47982	62.9478	3.71637	0.160705	1.4874	0.226169	6.08653	0.0440244	0.282456	0.0579834	0.022377	11.502	0.0700507	0.0714188	0.022883	0.0578646	0.0236367	0.0386633	0.670465	0.0187553	3.29108
SOT	El Sotillo	Geological	Evaporitic	Unit 167	-	-	-	0.367069	0.279042	12.4241	69.9206	114.19	464874	3533.26	15.8764	0.599771	3.12897	135.746	1.25765	0.73423	2.75052	0.266347	5.72552	0.0510757	0.245211	0.0770857	0.0564734	4.39506	0.147217	0.143645	0.0327263	0.0598966	0.0448482	0.0666373	0.596554	0.0311169	11.4336
BEN	Berrocales Norte	Geological	Evaporitic	Unit 168	-	-	-	2.61124	0.154935	29.6787	290.026	193.968	466366	1103.58	40.6635	2.15996	2.7565	289.473	13.5117	0.364396	6.70657	0.974539	13.3255	0.143139	0.59008	0.208781	0.0995165	44.8681	0.239852	0.301772	0.0675492	0.0861246	0.0671053	0.0670913	1.28413	0.0576092	12.5736
CAHU	Cañaveral - El Humedal	Geological	Evaporitic	Unit 168	-	-	-	2.37725	0.0699325	4.88162	523.313	262.007	465969	2127.12	63.4936	1.43727	6.35491	546.757	2.76732	1.50719	2.53473	1.11289	2.83772	0.194747	0.648971	0.175068	0.117381	7.57759	0.280053	0.83002	0.103873	0.297237	0.078599	0.105862	1.01721	0.0918203	70.851
COSF	Coslada - San Fernando D	Geological	Evaporitic	Unit 168	-	-	-	3.64169	0.527022	23.2341	382.693	470.352	465285	6959.55	44.0084	74.5351	4.75675	566.752	4.65602	0.183493	6.38757	1.25251	13.7675	0.493183	0.759427	0.285697	0.0938589	15.9573	0.561414	1.22136	0.142124	0.445069	0.168008	0.0487597	0.569492	0.522608	14.0277
VAVI	Vallecas - Víctor	Geological	Evaporitic	Unit 168	-	-	-	21.9046	0.260434	11.1402	2728.13	432.324	464235	2139.7	58.099	2.10582	4.39206	419.858	2.94414	1.35883	3.23091	1.77653	5.27529	0.346838	0.499513	0.241133	0.198833	6.10679	0.392646	0.626077	0.0986971	0.311703	0.129278	0.122815	1.26401	0.114335	17.5621
ARE	Arévalo	Geological	Lacustrine	Unit 195	-	-	-	30.9754	0.485449	13.9441	21445.2	10491.7	373817	100953	313.109	18.6745	8.64643	3883.89	29.6467	1.84988	1.8063	11.8047	286.845	2.03439	6.54025	1.46944	0.940208	108.874	2.55096	3.93084	0.599001	2.4374	0.567935	0.26053	0.122793	1.30496	63.9489
COSFI	Coslada - San Fernando I	Geological	Evaporitic	Unit 168	-	-	-	3.21301	0.053913	18.3884	441.174	335.53	465014	1945.71	40.2518	9.42096	5.0995	323.131	3.82537	0.604894	17.7273	1.05295	12.3447	0.0837507	0.407365	0.113189	0.10537	13.4649	0.142678	0.247448	0.0451695	0.101946	0.0367311	0.0601413	0.209802	0.0540161	107.837
RO2	Romancos 2	Geological	Evaporitic	Unit 167	-	-	-	0.811728	0.231701	10.9165	96.2512	48.0207	465248	1029.79	17.7807	0.640867	2.93116	122.649	1.43261	0.366541	2.16856	0.296173	6.65171	0.0390857	0.522612	0.108486	0.0908125	4.59543	0.113278	0.129522	0.039401	0.061559	0.0336566	0.0495175	0.486592	0.0268341	19.4169
CA32	Cañaveral - Parcela 32	Geological	Evaporitic	Unit 168	-	-	-	3.72036	0.120432	17.7571	188.899	558.094	463359	4218.99	76.7863	3.74985	6.28121	401.713	3.29294	1.17162	5.93662	1.73025	4.22629	0.41148	0.492721	0.233215	0.232605	9.63751	0.4934	0.622057	0.0965114	0.275084	0.106705	0.16961	1.85334	0.0912904	100.723
CVBE	Cantera Vieja - Berrocales	Geological	Evaporitic	Unit 168	-	-	-	3.12313	0.282697	25.7716	360.875	364.604	463504	4713.14	58.634	3.56271	4.20964	204.969	3.06805	0.50315	2.87362	0.985422	2.85824	0.17099	0.452624	0.160577	0.228971	9.38556	0.185514	0.240454	0.0674986	0.124038	0.0973822	0.172693	1.39626	0.0473091	63.7025
LAMA	La Marañosa	Geological	Evaporitic	Unit 167	-	-	-	11.1247	0.219388	14.1051	40619.1	1006.69	424550	15158.4	47.9429	5.65248	4.9219	532.512	2.28184	0.506224	2.91424	1.53209	26.8639	0.329978	0.728154	0.195548	0.178922	8.3999	0.311267	0.539879	0.121301	0.383505	0.125962	0.0818307	0.363663	0.139885	27.4032
PALGO	Palacio de Goda	Geological	Lacustrine	Unit 195	-	-	-	9.60928	0.459117	9.47354	8837.7	4554.55	314539	199857	166.854	4.92861	8.17443	1817.85	34.4893	0.55117	4.54157	7.8384	500.668	2.10639	2.37934	0.769503	0.544792	161.693	2.7475	6.43117	0.66278	2.79506	0.627336	0.165818	0.181979	1.05848	18.8611
RIVAS	Rivas - Vaciamadrid	Geological	Evaporitic	Unit 167	-	-	-	9.19356	0.162888	24.09	1269.18	763.078	459989	6672.4	85.0787	6.88104	5.45937	477.008	4.5355	0.315186	6.63972	1.70736	9.61762	0.349959	0.583772	0.20979	0.247261	17.8421	0.282966	0.704525	0.096072	0.291657	0.12923	0.114998	1.80875	0.0782646	29.3965
VALLE	Vallecas	Geological	Evaporitic	Unit 168	-	-	-	5.72884	0.0703404	38.2625	785.28	499.74	463135	3784.79	36.5011	11.473	3.5401	365.905	6.40047	0.314626	1.85565	1.21927	7.22284	0.150159	0.545392	0.152762	0.11461	24.8709	0.165067	0.244202	0.0444653	0.116747	0.0583814	0.0722339	0.830893	0.0663843	25.0263
PERTA	Perales de Tajuña	Geological	Evaporitic	Unit 167	-	-	-	0.606477	0.455251	9.58872	79.5109	140.297	466632	1811.27	14.1935	0.931022	2.23021	132.486	1.07986	0.545	1.41637	0.295056	17.2811	0.0470299	0.244507	0.0684865	0.0637041	4.26417	0.0843327	0.151476	0.0354231	0.0570382	0.0258231	0.0335315	0.252889	0.0356501	10.3625
CLER	Clermont d'Excideuil	Geological	Jasper	Hettangien	-	-	-	2.56702	3.84729	6.96983	208.32	4597.47	446223	4133.87	95.9811	10.8781	13.0398	18622.5	7.77175	0.980014	14.2623	1.77476	1.38751	2.35382	1.82898	0.244949	0.174603	27.9562	0.549413	0.903104	0.19595	0.930622	0.339063	0.0666369	0.0402473	0.148444	0.943324
CUR	Curemonte	Geological	Jasper	Hettangien	-	-	-	3.61524	11.2354	64.4474	286.87	4316.22	460112	2366.94	133.633	4.32763	4.41899	2971.21	5.63794	0.655748	7.59387	6.24707	3.21951	0.73119	2.87437	0.425404	0.458827	15.5931	1.42411	1.92374	0.288185	1.04519	0.232022	0.0962763	0.0217148	0.225676	2.59833
LAPAU	La Pautissie	Geological	Jasper	Hettangien	-	-	-	6.5518	18.1576	33.1876	245.313	1340.66	449213	2809.96	66.1242	7.99669	4.73116	22771.5	38.3971	1.16234	149.346	3.12873	3.97057	1.1365	1.69647	0.201382	0.482925	131.618	1.7489	4.04326	0.339773	1.35211	0.30771	0.184909	0.0360507	0.236125	4.93725
PUY	Puy d'Arnac	Geological	Jasper	Hettangien	-	-	-	6.64258	54.3116	25.0491	542.888	8183.69	453949	2745.72	277.378	6.82215	8.76231	4119.21	38.9339	1.78367	5.1121	14.7974	10.74	7.28364	5.32632	0.870234	1.55938	135.883	5.65165	4.48045	1.46106	6.09629	1.19461	0.118429	0.0244025	0.482355	2.22941
STMAR	St Martin de Fressengeas	Geological	Jasper	Hettangien	-	-	-	3.26744	23.5264	18.5691	678.21	9729.42	422721	3064.61	223.439	12.8972	112.021	51175.5	8.58039	0.580718	97.0164	7.87933	4.27749	3.01374	3.10376	0.552424	1.22529	29.307	2.08428	4.23487	0.635247	2.7813	0.774046	0.783697	0.0177582	0.435345	3.52387
SULP	St Sulpice d'Excideuil	Geological	Jasper	Hettangien	-	-	-	3.41526	6.55796	7.06364	204.305	3839.61	448849	3621.18	75.544	11.4498	7.18392	20443.8	6.2966	1.10984	8.29729	1.86902	1.69983	1.54072	1.24941	0.207018	0.186228	19.8866	0.589526	1.05523	0.164569	0.831423	0.395248	0.0769051	0.0284068	0.293056	0.89417
MU 4	Mucientes	Geological	Lacustrine	Unit 195	-	-	-	2.35115	0.2109	11.7185	1254.91	1404.91	448776	23732.9	69.8388	3.35169	3.65412	1552.19	6.07928	0.188167	1.0956	3.16242	58.9509	0.218968	1.16285	0.230661	0.191589	19.7298	0.436935	0.818258	0.111888	0.417953	0.170727	0.0942404	0.0330011	0.209084	4.63237
LOST 1	Lostanges 1	Geological	Jasper	Hettangien	-	-	-	4.34645	6.57938	8.7675	143.767	1141.44	458687	3384.35	86.7716	13.8761	4.48068	7082.47	9.66062	1.97432	14.03	2.85407	2.18216	1.14257	1.93142	0.285123	0.324628	27.4173	1.03315	1.7225	0.246068	0.850967	0.212165	0.210765	0.0474721	0.38518	2.51468
Mauprévoir	Mauprévoir	Geological	Jasper	Hettangien	-	-	-	3.94469	11.4199	27.17	405.062	1605.12	437295	7310.56	88.6615	34.0889	10.249	33381.5	40.8984	0.719919	232.992	4.36858	18.8276	3.15633	2.24298	0.292656	0.702684	300.128	6.31706	14.0232	1.49646	6.54622	1.55388	1.22822	0.271489	0.619672	6.5028
Épenède	Épenède	Geological	Jasper	Hettangien	-	-	-	5.04625	14.3742	39.3549	361.972	1633.28	424620	4333.43	84.9003	19.7249	15.7469	54995.3	12.6873	1.35771	186.607	2.46019	6.15452	10.0127	2.08881	0.246145	0.282756	75.462	7.03444	9.92762	1.54176	6.58556	1.67736	1.2813	0.0673512	0.379705	26.6865
PC23 01	Peña Capón	Archaeological	Evaporitic	-	Unit 168	Alcaina-N.III-Bolsa 5	2a	3.83174	0.0821819	27.3055	285.454	3338.12	462573	1870.97	25.8158	5.30671	3.65469	570.561	1.36484	0.424038	22.4717	2.68897	1.52059	0.104026	0.316397	0.111533	0.135581	3.63896	0.686037	1.13307	0.106512	0.436772	0.107462	0.048711	0.26556	0.0863766	3.5391
PC23 02	Peña Capón	Archaeological	Evaporitic	-	Unknown	Alcaina-N.I-Bolsa 13 - E	0	<LOD	0.05247	36.232	54.0582	392.357	465882	1637.97	5.53834	0.281672	1.86757	39.6367	0.416767	0.157971	0.571177	0.120162	0.289822	0.0160436	0.0993905	0.0296923	<LOD	0.355892	0.0259257	0.029982	<LOD	0.0348162	<LOD	<LOD	0.010601	0.0279763	23.2182
PC23 03	Peña Capón	Archaeological	Jasper	-	Unit 155	Alcaina-N.III-Bolsa 12	2a	15.2632	1.4364	73.1259	115.751	2057.05	454948	1688.81	51.0862	36.1154	13.7443	13819.6	9.9006	0.478288	4.45366	0.798317	3.33779	14.7738	1.80155	0.193593	0.0236287	32.2435	0.804018	1.03769	0.27415	1.38022	0.680389	<LOD	0.0524688	0.234234	0.508499
PC23 05	Peña Capón	Archaeological	Evaporitic	-	Unit 168	Alcaina-N.I-Bolsa 9-A	0	2.79068	0.0875718	25.0718	846.88	916.136	464636	1769.15	21.9254	4.24739	4.74546	118.172	0.97895	0.386452	1.00882	0.682066	0.686628	0.0777166	1.63674	0.0535777	0.0444326	2.44918	0.0825984	0.188287	0.0204786	0.0610371	0.0353606	<LOD	0.570433	0.0339384	66.718
PC23 06	Peña Capón	Archaeological	Evaporitic	-	Unit 168	Alcaina-N.III-Bolsa 2	2a	<LOD	0.168336	17.4221	119.337	2355.18	463386	2560.74	23.576	1.41066	2.96893	219.704	1.24525	0.483258	0.480577	0.878928	4.55978	0.124043	0.382484	0.0669047	0.0300748	3.5696	0.187336	0.326672	0.0390289	0.184939	0.0942961	<LOD	0.0268854	0.0569199	13.5511
PC23 07	Peña Capón	Archaeological	Evaporitic	-	Unit 168	Alcaina-N.III - Bolsa 20	2a	<LOD	0.401235	9.56142	137.386	4266.15	462346	<LOD	29.841	0.661925	<LOD	334.442	1.49053	1.71621	2.37246	0.998304	1.53105	0.0929301	0.415108	0.107591	<LOD	3.55139	0.154163	0.299716	0.0362974	0.209679	0.183521	0.141791	0.124842	0.111418	138.156
PC23 08	Peña Capón	Archaeological	Evaporitic	-	Unit 168	Alcaina - N.III-Bolsa 11	2a	3.03556	0.18517	18.7855	344.281	3555.27	462061	2641.08	37.8777	4.18124	7.26721	204.001	1.18044	0.340327	22.5082	1.60819	0.909325	0.0568615	0.292867	0.112176	0.127084	3.11668	0.239931	0.464273	0.0586353	0.252641	0.0809045	0.048095	0.583513	0.148486	42.7205
PC23 09	Peña Capón	Archaeological	Lacustrine	-	Unit 195	Alcaina - N.III-Bolsa 12	2a	<LOD	<LOD	1.97033	230.051	1301.61	463874	2081.2	62.2847	12.8782	3.18359	233.77	243.422	0.667843	1.74457	0.585466	8.82676	0.318298	1.56201	0.184827	<LOD	869.15	0.585563	4.90446	0.121105	0.436941	0.0730826	28.9415	0.545724	0.199987	71.3063
PC23 10	Peña Capón	Archaeological	Evaporitic	-	Unit 168	PC-N.2B-Q2c-capa 9- 53	2b	<LOD	<LOD	10.8664	264.589	1268.7	464198	2711.58	32.7295	10.2495	<LOD	103.415	0.571514	0.28371	1.14562	0.525359	1.57819	0.264403	0.899329	0.0923067	<LOD	1.14841	<LOD	0.10988	0.0171244	<LOD	<LOD	<LOD	0.109777	0.0269876	36.8518
PC23 11	Peña Capón	Archaeological	Jasper	-	Hettangian	PC-N.3-Q1A-CAPA 1-42	3	1.92796	7.02725	2.95373	315	5733.54	432156	4325.58	317.428	74.3719	12.8161	39829	36.3878	1.81088	94.8088	5.49323	4.85846	3.68255	3.47255	1.169	0.134976	110.929	3.10733	6.79661	0.662082	2.82251	0.657975	<LOD	0.0571563	0.332343	71.8646
PC23 12	Peña Capón	Archaeological	Lacustrine	-	Unit 195	PC-N.2A.Q3C.S.2-CAPA RBP-25	2a	46.0052	4.32002	1.09122	97.3118	79919.8	387709	6070.13	70.1985	0.799168	2.17929	6976.98	21.3754	1.35383	0.770591	415.025	9.33766	44.3906	54.1288	9.6104	5.52962	9.56608	2.61579	6.78222	0.903427	4.72045	2.60397	<LOD	0.0248595	15.8619	6.34669
PC23 13	Peña Capón	Archaeological	Lacustrine	-	Unit 195	PC-N.2B-Q2B-S.4-CAPA 5-B. Nivel	2b	1.70092	0.0689381	1.76514	313.043	5733.54	455557	13849.6	26.8318	2.32142	3.08235	156.255	2.43983	0.352607	1.06996	0.836455	110.72	0.142925	0.556499	0.104319	0.0505451	8.70857	0.150274	0.28154	0.0293736	0.106483	0.0424119	<LOD	0.0107093	0.0809011	17.2693
PC23 16	Peña Capón	Archaeological	Jasper	-	Hettangian	Alcaina-Superficie	Surface	<LOD	7.90845	13.9576	129.448	2947.59	460961	1385.96	74.7805	3.86792	5.91944	4125.2	1.41433	1.19196	4.83769	1.22523	2.10503	0.521467	0.733789	0.14173	0.0736832	3.66269	0.405175	0.458216	0.0811278	0.480533	0.223974	0.144802	0.289244	0.182848	11.6633
PC23 17	Peña Capón	Archaeological	Jasper	-	Hettangian	Alcaina-N.I - Bolsa 4	Surface	1.10371	0.817666	1.69784	656.119	2805.17	461656	2620.03	22.7869	7.2645	<LOD	1556.45	1.06893	3.00651	7.51107	1.78801	3.16689	0.150095	0.462342	0.096571	1.81251	2.77097	0.207413	0.293461	0.0474309	0.162126	0.064726	0.796644	0.0299206	0.10762	4.58062
PC23 18	Peña Capón	Archaeological	Evaporitic	-	Unit 168	PC-N.2B-Q1B-S.-.CAPA 7-6	2b	2.87585	<LOD	12.7047	304.054	2455.71	463572	1342.83	102.062	1.92375	<LOD	660.999	1.84262	<LOD	<LOD	4.07026	2.06529	0.357424	0.483967	0.418491	0.209965	4.49566	0.306074	0.839639	0.0624568	0.23272	<LOD	<LOD	0.18795	0.0951016	61.0603
PC23 19	Peña Capón	Archaeological	Evaporitic	-	Unit 168	PC-n.1-q6'c-capa1-3	1	<LOD	0.407417	1.39425	115.755	459.996	459954	10643	4.10647	0.932951	<LOD	14.7213	0.626796	0.170731	0.215557	0.0479121	20.8912	0.120173	0.0952362	0.0128816	<LOD	1.63281	0.151056	0.141206	0.0206046	0.0765986	<LOD	<LOD	<LOD	<LOD	1.9798
PC23 20	Peña Capón	Archaeological	Jasper	-	Unit 155	PC-N.2a-Q3c-S.2-capa 3-25	2a	<LOD	10.0743	69.3669	80.7936	684.439	464753	1424.75	39.2943	0.419177	2.67097	1394.38	0.827255	1.55023	1.78785	1.16323	1.69572	0.0520158	0.299821	0.0462137	0.0649005	1.49591	0.0780205	0.1717	0.0205293	0.0759765	0.0599569	<LOD	0.0553283	0.0433469	3.97707
PC23 21	Peña Capón	Archaeological	Evaporitic	-	Unit 168	PC-N.2A-Q2B-S.3-CAPA 4-191	2a	<LOD	0.806659	3.54608	233.478	2913.8	462755	2129.18	24.5185	6.39454	<LOD	687.255	1.24135	1.01352	14.2504	0.68563	1.82201	1.14493	0.585459	0.194216	<LOD	3.64434	0.659074	0.891756	0.192077	0.815193	0.518563	<LOD	0.414286	0.117378	55.4263
PC23 22	Peña Capón	Archaeological	Evaporitic	-	Unit 184	PC-N.1-Q1C-S.1-CAPA 5- 49	1	<LOD	<LOD	<LOD	395.486	<LOD	465244	2651.25	16.8352	0.964816	<LOD	164.43	0.766425	<LOD	<LOD	0.378944	0.83479	<LOD	0.147259	<LOD	<LOD	1.71758	0.0778847	0.240014	<LOD	<LOD	<LOD	<LOD	0.35273	<LOD	58.1289
PC23 23	Peña Capón	Archaeological	Evaporitic	-	Unit 168	PC-N.2B-CAPA RP-Bolsa nivel	2b	<LOD	0.353513	25.8117	198.355	3238.11	462768	2165.9	21.3904	4.35969	<LOD	246.026	3.05734	0.444628	1.38831	2.22241	1.36701	0.153766	0.632351	0.203243	0.0611946	8.83582	0.224298	1.57318	0.0826865	0.312569	0.297341	0.146029	0.224465	0.108029	14.9036
PC23 24	Peña Capón	Archaeological	Evaporitic	-	Unknown	PC-N.3-Q3C-CAPA 3-1	3	<LOD	0.338474	8.15339	60.8386	2456.24	463081	2622.46	252.95	1.57549	<LOD	302.374	0.907642	1.34207	2.39828	1.15868	3.99573	0.11154	2.07458	0.448438	0.0546369	3.0236	0.248034	1.02242	0.0488705	<LOD	0.137004	0.120273	0.369628	0.105857	1.87876
PC23 25	Peña Capón	Archaeological	Evaporitic	-	Unit 168	PC-N.3-Q2C-CAPA 1-129	3	0.914401	0.182487	16.4544	293.607	2311.27	462388	3548.2	72.1263	3.21389	5.29546	504.378	0.970264	0.324218	1.4488	2.78212	3.05651	0.228661	0.473287	0.187948	0.118265	15.2847	0.864333	0.470414	0.0472767	0.185795	0.1399	0.0923781	0.0642398	0.106265	47.9267
PALC 01	Peña Capón	Archaeological	Lacustrine	-	Lanaja-Castejón Unit	PC-73-D1-N.1	1	1.83616	0.145386	54.2289	74.0738	199.797	467009	<LOD	32.8254	0.25045	<LOD	127.472	0.986056	0.445253	0.367165	0.300353	1.39285	0.0255184	0.621225	0.172605	0.0167831	1.02426	0.0760256	0.115019	0.0162632	0.0672423	<LOD	0.0129182	0.18839	0.0358619	3.04368
PALC 02	Peña Capón	Archaeological	Lacustrine	-	Unknown	PC-ALC-N.3-B.23	2a	2.11143	<LOD	8.35951	148.765	500.992	466114	<LOD	46.6877	1.11939	<LOD	668.046	2.51814	1.18818	1.67801	2.53936	2.26878	0.48539	0.663041	0.228478	0.302425	14.8593	0.545957	1.18287	0.144269	0.434938	0.138196	0.11778	1.59393	0.33045	263.447
PALC 03	Peña Capón	Archaeological	Lacustrine	-	Lanaja-Castejón Unit	PC-19-6C-N.R	Sur	1.12139	0.131636	62.5938	75.8573	356.144	466814	<LOD	10.1752	0.358227	<LOD	214.043	1.61143	1.05993	0.519261	0.61439	2.0153	0.0328175	0.72418	0.112497	0.039828	2.45852	0.105177	0.156476	0.0160327	0.0516876	<LOD	0.0107902	0.0389533	0.0501595	5.4392
PALC 04	Peña Capón	Archaeological	Lacustrine	-	Unit 195	PC-ALC-N.III-B.9-317	2a	3.79064	0.147759	5.51916	238.392	385.455	466605	<LOD	22.4965	1.95306	1.46833	395.424	1.45666	1.33669	0.364119	1.95968	4.88654	0.138993	0.779004	0.130151	0.190825	5.19025	0.367044	0.814046	0.0918141	0.331888	0.0565625	0.0567282	0.0806445	0.0939845	10.7961
PALC 05	Peña Capón	Archaeological	Lacustrine	-	Unit 195	PC-ALC-SUP-UA	Sur	2.17993	0.156515	3.10453	630.292	46.0128	463023	5655.15	13.0142	1.38875	<LOD	213.632	1.58328	1.52172	3.18796	0.749321	17.3012	0.122199	0.449826	0.094691	0.0691669	7.88339	0.286948	0.393612	0.0864256	0.171245	0.0572496	0.0523975	0.270349	0.0710384	20.2536
PALC 06	Peña Capón	Archaeological	Lacustrine	-	Lanaja-Castejón Unit	PC-ALC-N.5-B.7	4	10.2183	0.180264	56.5679	59.4029	365.599	466787	<LOD	22.9609	2.72138	1.56445	231.106	2.80615	<LOD	1.04058	0.791657	5.66953	0.0892961	0.658842	0.132866	0.0538763	11.6597	0.149421	0.300525	0.0490363	0.114033	0.0271235	0.0892553	0.324665	0.0627379	3.64436
PALC 07	Peña Capón	Archaeological	Lacustrine	-	Lanaja-Castejón Unit	PC-ALC-N.I-B.1-B	Sur	0.287007	0.134257	69.6922	94.7321	68.3564	466794	414.795	7.77064	0.288373	2.59897	188.517	0.806975	0.488179	0.620183	0.289265	0.605599	0.0238676	0.281184	0.0482052	0.0130709	1.20881	0.103589	0.186553	0.0216142	0.0639026	0.0132885	0.0304307	0.0918169	0.0268678	2.95729
PALC 09	Peña Capón	Archaeological	Lacustrine	-	Lanaja-Castejón Unit	PC-ALC-SUP-UA	Sur	18.6791	0.0758084	60.547	137.946	1065.5	461151	5794.02	1003.95	2.14761	2.54064	801.722	3.14922	<LOD	5.03853	1.69385	10.9878	0.172758	0.667435	1.80324	0.0776066	11.8627	0.310341	0.54763	0.0698315	0.219611	0.0505152	0.441353	0.243331	0.0990996	1.30457
PALC 10	Peña Capón	Archaeological	Evaporitic	-	Unit 168	PC-ALC-N.V-B.5	4	3.44506	<LOD	20.7637	422.365	647.406	466370	<LOD	15.2559	3.90544	3.34909	121.769	3.22615	<LOD	13.2658	1.11729	1.90801	0.0395661	0.389635	0.0943748	0.0750636	11.8191	0.112274	0.131488	0.0180571	0.0401544	0.0159158	0.0239406	0.249839	0.0226835	40.7943
PALC 11	Peña Capón	Archaeological	Lacustrine	-	Lanaja-Castejón Unit	PC-ALC-N.I-B.14-A-G	Sur	7.93566	<LOD	90.1656	84.6133	1180.04	465754	<LOD	79.2802	1.54267	2.3869	375.384	2.63268	<LOD	2.16831	2.21171	1.91707	0.96671	10.8675	0.255985	0.168744	6.90636	4.42053	9.26612	1.00653	3.65815	0.543774	0.0453961	0.239818	0.679228	4.72681
PALC 12	Peña Capón	Archaeological	Lacustrine	-	Lanaja-Castejón Unit	PC-ALC-N.5-B.3-52	4	4.39193	<LOD	58.6794	46.668	320.343	465884	1366.42	102.227	1.31575	<LOD	237.131	1.93264	1.45309	3.3825	0.342277	3.04358	0.116152	0.487907	0.42709	0.0365195	5.92971	0.297472	0.42146	0.0780156	0.204908	0.0495972	0.151452	0.463361	0.0896723	3.27088
PC 01	Peña Capón	Archaeological	Evaporitic	-	Unit 53 or Unit 184	PC-15-3C-S.3-N.2-C.6-76	2b	<LOD	<LOD	19.8255	50.6311	79.4626	466826	628.121	7.48226	4.36483	<LOD	55.6591	0.29769	1.08809	<LOD	0.364799	1.53408	0.0427667	0.158966	0.0681444	0.0323747	1.39861	0.0611993	0.155943	0.0138283	0.0541463	0.0200308	0.0211085	<LOD	0.0206506	32.1033
PC 02	Peña Capón	Archaeological	Evaporitic	-	Unit 168	PC-15-1B-S.2-C.5-N.1-31	1	2.01399	0.0424678	14.8803	317.22	218.184	466429	647.423	8.03785	2.09288	<LOD	103.365	0.472695	<LOD	5.08804	0.499304	0.60604	0.0849569	0.137637	0.0181298	<LOD	0.99553	0.0448446	0.106288	<LOD	0.0372051	0.024422	0.0133203	1.29903	<LOD	83.871
PC 03	Peña Capón	Archaeological	Jasper	-	Unit 155	PC-19-1C-N.2B-C.10-61	2b	0.949571	21.1236	32.8717	21.4949	252.533	464155	154.984	12.3429	2.07183	1.71676	4198.54	18.1765	1.25155	1.12736	0.228187	2.46526	0.607336	0.194808	0.0335193	<LOD	64.9328	0.0388539	0.175504	0.0371613	0.259466	0.172953	0.0474163	0.623085	0.0340607	3.55086
PC 04	Peña Capón	Archaeological	Evaporitic	-	Unit 168	PC-19-3C-S.4-N.2B-C.13	2b	1.47918	0.0964183	8.63955	89.0881	441.175	466280	832.871	32.8815	1.32229	0.915312	158.083	1.07414	<LOD	<LOD	1.41333	6.52448	0.203571	0.590693	0.102692	0.0795157	4.37101	0.369816	0.810069	0.100481	0.321528	0.0826119	0.0487917	1.06959	0.122419	3.52161
PC 05	Peña Capón	Archaeological	Evaporitic	-	Unit 168	PC-19-3C-N.2B-C.14	2b	<LOD	<LOD	4.36189	202.104	92.9151	466890	389.717	3.20814	3.55171	<LOD	59.8167	0.555493	<LOD	<LOD	0.254671	2.41073	0.0138755	0.0893191	0.0200368	0.0201468	1.22248	0.0374933	0.131228	<LOD	0.026479	0.0101147	<LOD	<LOD	0.0143515	8.12042
PC 06	Peña Capón	Archaeological	Evaporitic	-	Unit 168 or Unit 184	PC-15-2C-S.1-N.1-C.6	1	1.90632	11.8409	6.97956	60.8497	444.296	461628	624.785	66.0276	7.46251	13.4429	7271.26	1.57539	0.537757	7.9209	1.11223	1.81641	0.479509	0.734326	0.203611	0.0841227	3.6911	0.152346	0.422604	0.0532265	0.208313	0.138433	0.124466	<LOD	0.222795	1.24002
PC 07	Peña Capón	Archaeological	Jasper	-	Unit 155	PC-19-2C-N.2B	2b	0.862111	22.1993	37.3645	146.193	549.551	457574	1093.49	37.7665	12.0945	18.01	12577.2	1.26223	0.76696	3.57337	1.06503	2.0354	0.704134	0.821797	0.0926255	0.0527759	1.91802	0.164836	0.497123	0.0649982	0.352905	0.175291	0.114129	<LOD	0.0954951	6.14029
PC 08	Peña Capón	Archaeological	Lacustrine	-	Unit 195	PC-19-2C-N.2B-C.13-110	2b	1.84664	0.260079	2.29441	73.0904	121.111	466216	794.351	4.42037	0.645161	<LOD	773.251	2.14636	0.363218	0.240979	0.385431	7.24247	0.0245622	0.138357	0.0270915	<LOD	8.07733	0.025157	0.0671028	<LOD	0.0291286	0.0107065	0.0157732	0.0708609	<LOD	11.7568
PC 09	Peña Capón	Archaeological	Evaporitic	-	Unit 53	PC-15-3C-S.1-N.1-C.5	1	20.3279	0.0420377	85.8891	191.525	1725.63	464103	1464.9	109.564	3.38725	3.34327	671.94	4.56071	<LOD	1.49119	2.85228	5.08746	0.168496	1.88604	0.393599	0.160035	17.1507	0.251497	0.865418	0.0529805	0.205093	0.0432133	0.0896985	0.0559353	0.140526	0.298342
PC 10	Peña Capón	Archaeological	Evaporitic	-	Unit 168	PC-19-2C-N.2B	2b	2.06115	0.323707	19.2032	204.674	394.451	466399	624.797	11.2415	2.3161	2.63527	88.9566	1.7832	0.684614	1.63718	0.836366	1.18869	0.168916	0.317819	0.0586979	0.0420033	5.3982	0.365135	0.837381	0.0914662	0.311202	0.0809216	0.0882508	4.63966	0.175878	27.1968
PC 11	Peña Capón	Archaeological	Evaporitic	-	Unit 168	PC-15-2C-S.1-N.2-C.4-107	2a	<LOD	<LOD	2.11418	38.1081	46.7477	466997	498.135	2.44071	0.507779	<LOD	54.6348	0.289686	<LOD	<LOD	0.111749	1.94675	0.0260174	0.0539931	<LOD	<LOD	0.385377	0.0846187	0.0905734	0.0138522	0.0503984	<LOD	<LOD	0.133995	<LOD	9.09123
PC 12	Peña Capón	Archaeological	Evaporitic	-	Unit 168	PC-15-2B-S.4-N.2-C.3-150	2a	0.597955	0.139731	1.82013	159.804	542.532	465635	1287.86	50.8467	1.13238	1.86185	456.27	1.20321	<LOD	0.66239	1.56252	10.3076	0.122738	0.683191	0.119033	0.144958	3.34952	0.263305	0.422116	0.0416061	0.162494	0.0676287	0.0629963	<LOD	0.262377	1.37978
PC 13	Peña Capón	Archaeological	Jasper	-	Unit 155	PC-19-3C-N.2B-C.12-99	2B	8.98702	0.123093	81.2846	38.1482	449.607	466208	448.945	33.8833	4.1512	1.02134	496.698	3.79271	<LOD	3.2678	0.657213	4.33557	0.120731	0.482883	0.119873	0.0213912	14.6217	0.124073	0.30401	0.0383429	0.100532	0.101588	0.0826967	0.702612	0.05829	8.79841
PC 14	Peña Capón	Archaeological	Evaporitic	-	Unit 168	PC-15-1A-N.2-C.2-S.3-73	2a	2.64857	1.12393	12.0858	1088.75	810.024	465160	500.04	27.3345	3.24008	1.37829	493.847	1.77314	1.07162	0.575977	1.73402	4.26704	0.0415511	0.435769	0.106584	0.108732	6.1686	0.080103	0.157808	0.0209736	0.05906	0.0202981	0.0230894	0.199715	0.0593452	17.78
PC 15	Peña Capón	Archaeological	Evaporitic	-	Unit 168	PC-19-2C-N.2B	2b	3.77072	0.0399189	15.3147	337.198	512.576	465988	748.286	27.7688	5.62172	3.49754	264.108	1.48309	<LOD	<LOD	1.84681	1.82609	0.0832675	0.393452	0.123852	0.071444	3.58119	0.106226	0.457677	0.032912	0.11875	0.0544813	0.0272495	1.73061	0.055861	24.1536
PC 16	Peña Capón	Archaeological	Jasper	-	Unit 155	PC-15-1B-N.1-C.-S.2-54	1	1.09097	15.4179	33.752	60.5481	452.346	461673	705.989	41.6757	14.535	6.57083	7013.64	18.9303	<LOD	2.48441	0.631859	2.60969	0.691771	0.406354	0.100677	0.0216738	64.928	0.086193	0.405525	0.0459618	0.709199	0.220632	0.110344	0.952371	0.278621	4.65733
PC 18	Peña Capón	Archaeological	Lacustrine	-	Unit 195	PC-15-1A-S.2-N.1-C.4-36	1	3.19841	0.194704	6.43661	1916.84	74.5997	465476	473.38	3.60198	2.43312	<LOD	110.212	0.532205	<LOD	0.823961	0.144968	10.4445	0.0521683	0.174215	0.0159278	<LOD	1.32324	0.0498059	0.0997855	<LOD	0.0372407	0.0121852	<LOD	0.210917	<LOD	11.1692
PC 19	Peña Capón	Archaeological	Evaporitic	-	Unit 168	PC-15-2C-S.4-N.1-C.1	1	0.337138	<LOD	4.48182	50.9064	32.9607	467296	<LOD	3.5836	3.13984	2.14198	58.5217	0.312568	0.48483	1.18207	0.185064	6.75738	0.0214957	0.290408	0.0164761	0.0158869	1.34105	0.0411294	0.100208	0.016645	0.0234431	<LOD	0.0833506	0.159457	0.0121799	34.7636
PC 20	Peña Capón	Archaeological	Lacustrine	-	Unit 195	PC-19-1B-N.2B-C.7-9	2b	1.93831	0.274101	4.98139	360.226	326.411	466556	<LOD	36.3487	14.0475	<LOD	326.118	2.91345	<LOD	1.763	2.21345	2.5619	0.333778	2.41557	0.229963	0.150485	56.5146	0.321423	0.674225	0.098247	0.31026	0.0903662	0.0603164	0.627981	0.124419	25.5888
PC 21	Peña Capón	Archaeological	Evaporitic	-	Unit 53	PC-19-1A-N.2B-C.9-21	2b	0.473278	<LOD	77.2125	22.084	<LOD	467230	<LOD	7.00208	0.594956	1.73791	100.33	0.667144	0.598301	1.28041	0.0822727	1.14036	0.0271748	0.326501	0.0723318	0.157308	2.0871	0.0279004	0.0677665	0.0369033	0.0298314	0.0209612	0.0295548	0.248358	0.0412875	1.55905
PC 22	Peña Capón	Archaeological	Lacustrine	-	Unit 195	PC-19-1C-N.2B-C.7-26	2b	3.42234	<LOD	1.54245	248.454	217.964	453676	20052.2	27.2682	1.77548	<LOD	303.893	1.34376	2.17348	2.24284	1.1911	36.1672	0.160008	5.99467	0.134065	0.118484	4.46113	0.236866	0.442118	0.0712166	0.199866	0.0459394	0.0557216	0.402043	0.0640089	5.82337
PC 23	Peña Capón	Archaeological	Evaporitic	-	Unit 168	PC-19-2C-N.2B-C.9-58	2b	<LOD	<LOD	1.57365	56.5393	63.9573	466427	1299	13.8526	1.38578	<LOD	61.9479	1.24736	1.48928	3.31283	0.255356	1.54275	0.0388417	0.197403	0.108481	0.046785	6.75996	0.0843024	0.11746	0.0732572	0.0740648	0.0385128	0.027722	0.791104	0.0336088	1.58724
PC 24	Peña Capón	Archaeological	Jasper	-	Unit 155	PC-15-1C-S.3-N.2-C.4-163	2a	1.54402	158.936	9.62599	51.5345	<LOD	463603	<LOD	1.65325	1.64955	1.57837	5255.62	14.2221	2.87166	9.25443	0.428891	2.31915	2.72055	9.33186	0.0957036	0.199478	5.38917	0.165251	0.592554	0.0684528	0.28982	0.206702	41.411	4.39447	0.019595	16.9782
PC 25	Peña Capón	Archaeological	Evaporitic	-	Unit 168	PC-15-2B-S.1-N.2-C.1-51	2a	<LOD	<LOD	0.719664	79.0088	65.7942	467214	<LOD	6.24542	0.914606	<LOD	144.019	0.81985	0.716006	0.408143	0.325348	2.09243	0.156103	0.159025	0.0295699	0.0336342	2.40237	0.186575	0.250705	0.047916	0.146547	0.0389921	0.0215912	0.194398	0.0248625	2.49433
PC 26	Peña Capón	Archaeological	Lacustrine	-	Unit 195	PC-15-1B-N.1-C.6-S.2-40	1	1.8876	0.429178	8.0923	218.221	1362.21	464417	1709.36	32.5859	2.08005	2.36843	687.688	2.13275	2.85361	1.68586	2.56839	4.31579	0.200244	0.845611	0.191428	0.235719	6.98242	0.715195	0.941262	0.113122	0.325902	0.0804771	0.0755237	0.276491	0.176608	33.8759
PC 27	Peña Capón	Archaeological	Evaporitic	-	Unit 168	PC-15-1B-S.2-N.2-C.3-100	2a	2.09484	<LOD	77.341	340.472	<LOD	466987	<LOD	5.98959	0.982122	<LOD	76.9833	3.15607	0.392981	0.526711	0.196181	3.14915	0.0406216	0.185808	0.0785989	0.0241829	18.6088	0.0460412	0.0562176	0.0130386	0.0323745	0.0148846	0.0104546	0.15521	0.0230718	3.28286
PC 28	Peña Capón	Archaeological	Jasper	-	Unit 155	PC-15-2C-N.1-S.2-C.1-88	1	3.7932	14.1081	57.2043	256.811	787.977	450151	1207.31	24.6217	58.3228	20.7225	22939.7	4.16059	<LOD	73.1089	2.6441	3.36576	1.68176	2.42836	0.381598	0.547356	11.3414	0.93763	4.58156	0.394282	1.21337	0.572256	5.14656	5.04072	0.356701	29.3819
PC 29	Peña Capón	Archaeological	Jasper	-	Unit 155	PC-19-1A-N.2B-C.9-29	2b	2.42355	14.9778	62.7635	62.5492	436.348	465071	<LOD	62.5879	3.87203	3.02494	2614.36	3.21594	2.49023	4.47182	0.686326	3.1967	0.297259	0.547759	0.1899	0.0880415	15.9241	0.122362	0.247321	0.0518284	0.207208	0.108412	0.0778782	1.23	0.102905	3.40864
PC 30	Peña Capón	Archaeological	Jasper	-	Unit 155	PC-19-2C-N.2B-C.13	2b	0.5779	14.8505	15.9297	38.3794	<LOD	459577	<LOD	26.9996	10.1554	11.0032	11589.7	0.543058	1.62983	3.8453	0.371646	1.42322	1.08184	0.529584	0.0939285	0.0492102	1.38816	0.0580234	0.292047	0.0503226	0.319645	0.252682	0.0814753	0.116115	0.108626	4.47824
PC 31	Peña Capón	Archaeological	Jasper	-	Unit 155	PC-19-1C-N.2B-S.2	2b	0.530919	8.26017	37.0604	38.5634	140.354	465821	<LOD	12.2598	1.86771	<LOD	2063.77	1.24588	1.46319	3.00015	0.422014	0.936769	0.27259	1.12644	0.1303	0.0357342	3.21611	0.558183	0.129374	0.025874	0.10897	0.0633665	0.0435275	0.449365	0.0416291	5.8729
PC 32	Peña Capón	Archaeological	Evaporitic	-	Unit 168	PC-19-3C-S.3-N.2-C.16	2b	1.98069	<LOD	24.6038	215.796	292.712	466768	<LOD	22.9115	8.84779	<LOD	199.923	21.42	0.584215	2.27525	1.40329	3.78278	0.192113	0.475536	0.145943	0.17104	19.4894	0.213535	0.497342	0.0674072	0.227053	0.0714756	0.0455885	0.563528	0.0900372	42.3029
PC 33	Peña Capón	Archaeological	Lacustrine	-	Unit 195	PC-15-2C-S.4-N.1-C.1	1	4.43431	0.716893	19.6869	701.065	1408.35	456265	13185.6	84.7646	6.59503	7.4189	893.037	3.94253	0.707428	6.88719	4.29808	31.9693	0.899417	2.05802	0.41664	0.352462	20.5621	0.874104	3.60243	0.207145	0.714044	0.232537	0.2282	2.11122	0.424887	24.1573
PC 34	Peña Capón	Archaeological	Evaporitic	-	Unit 168	PC-19-3C-N.2B-C.13-S.3	2b	1.55391	<LOD	3.28649	108.983	201.218	466623	<LOD	21.8863	1.53952	<LOD	743.712	2.53788	0.257629	3.7048	1.22372	3.64991	0.40198	11.2015	0.301484	0.178205	8.97654	0.818517	0.887236	0.143682	0.406965	0.150118	0.28713	3.05899	0.166667	22.1789
PC 35	Peña Capón	Archaeological	Evaporitic	-	Unit 53, Unit 168 or Unit 184	PC-19-1C-N.2B-S.2	2b	1.13583	0.636528	39.4597	125.529	195.458	466758	<LOD	45.5237	5.11833	3.15884	411.046	2.13217	1.01052	3.77198	1.40188	3.67341	0.181084	0.491098	0.188342	0.154381	8.49869	0.174237	0.194015	0.0616059	0.126	0.0657317	0.0978131	1.99315	0.0785506	43.2573
PC 36	Peña Capón	Archaeological	Jasper	-	Hettangian	PC-15-1B-N.2A-S.2-C.4	2a	<LOD	11.8055	14.9219	104.35	2.56812	465437	<LOD	12.5123	3.29933	<LOD	2754.35	2.90227	<LOD	7.74243	1.34405	1.92837	0.44517	0.485507	0.0963256	0.149045	12.2345	0.338719	0.48381	0.141198	0.28536	0.186216	0.16854	17.1191	0.13276	10.5666
PC 37	Peña Capón	Archaeological	Evaporitic	-	Unit 168	PC-15-2B-N.4/5	4	1.95961	<LOD	19.7678	334.323	231.757	466073	1012.45	15.1548	7.51673	<LOD	226.194	1.09132	<LOD	18.0948	0.957063	1.36414	0.119454	0.396971	0.211044	0.110572	7.47519	0.243357	0.391553	0.0687671	0.199967	0.0785485	0.0396074	2.00955	0.0824124	43.5007
PC 38	Peña Capón	Archaeological	Lacustrine	-	Unit 195	PC-15-2B-N.4/5	4	5.41711	0.0846565	5.52495	449.276	1670.19	463879	<LOD	64.0202	11.1792	4.33656	2069.21	3.14545	0.76309	125.806	4.01409	20.5398	0.315624	1.23908	0.30423	0.311141	16.7918	0.547703	1.17852	0.138452	0.478844	0.102013	0.168855	0.545071	0.241669	331.087
PC 39	Peña Capón	Archaeological	Lacustrine	-	Unit 195	PC-15-3C-N.2-S.3-C.6	2b	8.91713	0.323044	4.00249	513.211	1386.97	463659	<LOD	43.1601	7.06097	2.27476	3068.72	7.89991	1.10782	9.0135	3.22702	19.4672	0.0592408	1.14009	0.149445	0.257766	43.7788	0.110475	0.22533	0.0244582	0.0996485	0.0175715	0.181383	0.309978	0.0777545	10.9741
PC 40	Peña Capón	Archaeological	Evaporitic	-	Unit 168	PC-19-2B/2A-N.4	4	2.8946	<LOD	5.87778	293.207	1024.58	465876	<LOD	44.2006	1.40375	<LOD	522.064	2.83385	0.872001	2.25688	3.5871	2.20085	0.108551	0.62787	0.284943	0.289982	8.85142	0.156601	0.307139	0.0539294	0.10457	0.0696031	0.0688879	2.12944	0.112304	46.7478
PC 41	Peña Capón	Archaeological	Jasper	-	Unit 155	PC-19-1B-N.2B-C.9-56	2b	1.49558	18.3028	48.3979	193.452	783.231	462888	<LOD	42.0119	5.97558	3.26131	5288.47	10.2166	1.70516	4.05355	1.66079	4.72356	0.521203	0.761434	0.156314	0.158068	44.334	0.218016	0.617101	0.0895351	0.282223	0.147561	0.104638	0.350156	0.174719	4.88735
PC 42	Peña Capón	Archaeological	Jasper	-	Unit 155	PC-19-1C-N.2B-C.10-71	2b	0.855228	22.5707	38.9329	48.6672	402.951	455048	<LOD	121.245	16.3456	31.9548	17064.4	2.26882	1.90916	6.36366	0.276661	1.43215	1.90108	1.74434	0.264895	0.0133212	7.80356	0.270018	0.525746	0.0916361	0.613916	0.407508	0.18029	0.24027	0.159775	5.92713
PC 43	Peña Capón	Archaeological	Jasper	-	Hettangian	PC-19-1B-N.2B-S.1-C.7	2b	11.9166	25.3253	4.80719	95.893	695.964	462875	<LOD	27.5313	3.49509	<LOD	5653.95	3.01423	0.965099	2.46321	1.09135	8.76247	1.35973	0.688055	0.0979408	0.0597286	13.5123	0.658974	1.13723	0.286805	2.12971	0.750464	0.0417499	0.217592	0.081448	5.74084
PC 44	Peña Capón	Archaeological	Lacustrine	-	Lanaja-Castejón Unit or Pallaruelo-Sora Unit	PC-21-2F-S.1-N.A-C.7	0	7.95306	0.0565278	52.6024	101.692	747.827	463316	4558.42	29.2977	3.67953	1.91522	411.93	2.75041	<LOD	2.99095	0.943204	4.80436	0.15704	0.632773	0.264144	0.0703039	11.2393	0.284084	0.369546	0.0595541	0.130122	0.0478554	0.0921973	1.20088	0.0838448	2.63613
PC 45	Peña Capón	Archaeological	Lacustrine	-	Unit 195	PC-19-2C-S.4-N.3-C.2	3	5.29781	0.136222	3.35599	650.338	1471.8	465181	<LOD	65.0349	3.59728	<LOD	550.531	3.78895	<LOD	0.578477	3.87378	11.2036	0.117606	1.36104	0.293331	0.277326	12.6025	0.132787	0.371267	0.0615621	0.160854	0.0835099	0.0735491	0.349555	0.151665	8.72874
PC 46	Peña Capón	Archaeological	Evaporitic	-	Unit 168	PC-19-2C-N.2B-C.9-49	2b	1.99655	<LOD	21.1945	277.608	23.0215	466964	<LOD	24.501	11.2326	<LOD	162.103	1.50354	0.164019	29.9815	1.6375	1.90384	0.222692	0.504524	0.175564	0.142411	15.8104	0.135687	0.13617	0.0580407	0.100128	0.0751169	0.0989136	1.14821	0.0817865	76.5714
PC 47	Peña Capón	Archaeological	Evaporitic	-	Unit 168	PC-19-1C-N.2B-C.10-77	2b	2.97452	0.438696	16.3154	228.898	797.139	461796	5325.8	15.8449	34.3053	<LOD	1754.15	3.37484	<LOD	19.5487	2.01532	2.94007	0.454589	0.885123	0.276276	0.192235	18.6144	0.340691	0.600258	0.115758	0.237584	0.199451	0.222149	4.85695	0.109136	17.8408
PC 48	Peña Capón	Archaeological	Lacustrine	-	Unit 195	PC-19-2C-N.2B-C.13-108	2b	7.92339	0.108872	15.2578	293.037	1298.35	464497	1567.15	47.114	4.66114	<LOD	664.885	5.18829	0.425052	8.38172	5.60306	3.18939	0.580921	1.0564	0.264812	0.248604	18.7433	0.557272	1.15821	0.172134	0.661251	0.183622	0.0954201	0.276472	0.172152	9.3954
PC 49	Peña Capón	Archaeological	Lacustrine	-	Unit 195	PC-15-2B-S.2-N.3-C.5	3	1.65249	<LOD	6.73327	146.84	378.498	466697	<LOD	26.0423	2.72582	1.68449	350.558	1.31833	0.386589	3.65524	0.916263	5.12559	0.0848294	0.469698	0.0762261	0.130789	5.3416	0.274173	0.570308	0.0678887	0.219317	0.0678857	0.0424379	0.857187	0.0739088	32.3783
PC 50	Peña Capón	Archaeological	Evaporitic	-	Unit 168	PC-15-2B-N.2B	2b	1.29948	0.0979899	8.09291	66.1772	169.388	467128	<LOD	13.3007	0.699481	<LOD	114.854	1.08947	0.237649	3.66144	0.548725	3.96879	0.0637165	0.438652	0.0733892	0.0793675	6.0542	0.11069	0.235941	0.0453311	0.088401	0.0488497	0.0411941	1.57749	0.0967796	3.3328
PC 51	Peña Capón	Archaeological	Evaporitic	-	Unit 168	PC-15-2B-S.3-N.2B-C.5	2b	1.31379	0.15	6.81317	89.1468	212.771	467069	<LOD	20.2113	1.17002	<LOD	110.967	2.39532	<LOD	2.59844	0.920075	4.64732	0.077879	1.20973	0.132607	0.133866	6.97609	0.177174	0.325371	0.0903254	0.138298	0.0567129	0.161962	1.38455	0.0880173	3.92595
PC 52	Peña Capón	Archaeological	Evaporitic	-	Unit 168	PC-19-EC-2B-C.13-111	2b	1.47352	<LOD	7.76972	49.887	28.0799	467307	<LOD	9.53697	0.592669	<LOD	62.6281	1.31144	0.228952	1.3307	0.502287	3.04369	0.0494626	0.381387	0.119314	0.0569004	5.03315	0.0767684	0.165987	0.0227874	0.0506442	0.029702	0.0406775	0.830879	0.040486	3.54165
PC 53	Peña Capón	Archaeological	Evaporitic	-	Unit 168	PC-19-1C-2B	2b	1.12486	<LOD	6.43571	37.3816	58.7884	467320	<LOD	14.9179	0.395822	1.8396	14.866	0.502473	0.385272	0.169403	0.281471	2.18806	0.0304354	5.56917	0.0531718	0.0150941	2.01502	0.0352119	0.230065	0.0141456	0.0394239	0.0145222	0.019162	0.182153	0.0224056	2.37442
PC 54	Peña Capón	Archaeological	Lacustrine	-	Unit 195	PC-15-1A-N.1-C.1-8	1	3.87167	0.19104	3.0755	321.289	1243.75	464730	1009.73	92.9699	2.24804	3.31423	886.567	1.85953	1.87332	1.37318	3.56791	9.59122	0.641913	3.5113	0.370763	0.326773	7.66434	2.66666	4.81461	0.187355	0.671936	0.162752	0.0983937	0.601653	0.282118	7.91718
PC 55	Peña Capón	Archaeological	Evaporitic	-	Unit 168	PC-15-1A-S.2-N.1-C.4	1	2.93507	<LOD	7.54792	82.6158	285.425	466621	<LOD	50.1523	9.33703	2.10842	646.744	1.73845	<LOD	2.48843	0.959806	3.17176	0.147908	1.5805	0.239821	0.0833899	5.61069	0.173972	0.382409	0.0603823	0.179597	0.0571999	0.106327	0.342932	0.0765833	0.894592
PC 56	Peña Capón	Archaeological	Lacustrine	-	Unit 195	PC-15-1B-S.4-N.1-C.4	1	1.73741	13.7838	8.12038	260.426	1236.29	464759	880.337	70.5981	2.22323	<LOD	1043.74	3.9584	<LOD	4.0914	3.4132	3.09894	0.815693	2.8721	0.43834	0.384	11.3056	0.724256	1.49704	0.249471	0.76953	0.22114	0.101366	1.74536	0.269614	11.8734
PC 57	Peña Capón	Archaeological	Lacustrine	-	Unit 195	PC-15-1B-S.3-N.1-C.3	1	4.79061	0.302835	3.72766	868.345	1471.87	462754	2112.04	74.2864	1.77357	<LOD	1858.04	2.83387	1.44108	0.647592	3.28491	6.66521	0.109229	1.67385	0.300576	0.233294	10.0217	0.234195	0.418378	0.0516208	0.145012	0.0372137	0.0841245	0.316037	0.104431	12.0204
PC 58	Peña Capón	Archaeological	Lacustrine	-	Pallaruelo-Sora Unit	PC-15-2B-S.1-N.1-C.3	1	4.88291	0.157268	42.9014	416.669	2090.19	462549	2545.75	92.202	3.12781	2.44479	1330.49	3.36195	0.462513	2.89629	4.52808	4.9778	0.755771	2.62328	0.385989	0.459195	13.3883	1.74279	3.08627	0.410067	1.2028	0.283099	0.271742	0.668008	0.379558	3.21756
PC 59	Peña Capón	Archaeological	Lacustrine	-	Pallaruelo-Sora Unit	PC-21-1B-S.2-N.1-C.6	1	2.46647	<LOD	45.4765	101.097	398.499	466603	<LOD	14.3568	1.36494	<LOD	468.063	2.44079	<LOD	2.08597	1.25775	2.05936	0.0802153	0.559159	0.100512	0.135036	10.0351	0.303592	0.357755	0.0495099	0.0936494	0.0488842	0.0532996	0.810953	0.0627175	2.95127
PC 60	Peña Capón	Archaeological	Evaporitic	-	Unit 53	PC-15-1C-S.2-N.2A-C.4-144	2a	0.681569	<LOD	89.5334	56.9502	178.117	466904	<LOD	21.9091	0.853142	<LOD	136.62	0.567011	0.293136	0.468215	0.50232	1.05794	0.0334244	0.473642	0.0752212	0.0383871	2.7103	0.0857653	0.18444	0.0292779	0.0701683	0.0144295	0.0238661	0.126467	0.0608906	4.73232
PC 61	Peña Capón	Archaeological	Lacustrine	-	Unit 195	PC-15-2C-S.2-N.2A-C.4-116	2a	1.15304	<LOD	2.61189	97.5465	363.281	463720	4713.9	16.7191	1.81287	<LOD	303.565	1.1064	1.28524	2.22576	0.936156	6.28216	0.234308	0.535045	0.0818617	0.0791571	3.3212	0.225834	0.519891	0.0663017	0.250854	0.083969	0.0627011	0.289824	0.0747952	19.5049
PC 62	Peña Capón	Archaeological	Lacustrine	-	Unit 195	PC-15-1C-S.2-N.2A-C.3-125	2a	2.00712	0.134725	2.8812	313.471	291.291	446824	30315.6	38.5786	1.63119	2.03227	309.349	0.991142	1.33938	1.43819	1.07623	44.9626	0.236784	4.81843	0.0861192	0.0778279	3.02794	0.182731	0.301221	0.0328344	0.112195	0.0388134	0.0639086	0.172256	0.0771511	21.3393
PC 63	Peña Capón	Archaeological	Lacustrine	-	Unit 195	PC-15-2B-S.3-N.2A-C.4-192	2a	1.00366	0.147526	4.9603	163.209	326.896	466792	<LOD	18.4234	1.52002	<LOD	268.221	2.1226	1.80513	2.82624	1.54196	3.24247	0.141248	1.57465	0.265532	0.296196	7.66997	0.398438	0.859508	0.167627	0.303623	0.162514	0.191717	5.25106	0.0996151	29.1306
PC 64	Peña Capón	Archaeological	Evaporitic	-	Unit 168	PC-15-2B-S.4-N.2A-C.3	2a	2.74989	0.506417	9.23292	64.2942	186.793	466886	<LOD	17.9093	4.33196	<LOD	436.196	1.38791	0.440707	3.13808	1.32754	2.99685	0.0941566	0.653348	0.144595	0.131143	5.91871	0.185536	0.252722	0.0486963	0.145222	0.0606283	0.0523154	0.799245	0.0934459	8.12727
PC 65	Peña Capón	Archaeological	Lacustrine	-	Unit 195	PC-19-2C-N.2B-C.10-71	2b	1.91517	0.312828	6.0494	162.284	18.4862	467032	<LOD	7.65197	1.29863	<LOD	330.782	0.85479	1.19542	1.99684	0.624168	3.18154	0.0248648	0.355959	0.0517009	0.026171	3.11089	0.0595855	0.0801905	0.0168576	0.0466275	0.0416316	0.0271737	0.197067	0.0383023	40.1351
PC 66	Peña Capón	Archaeological	Lacustrine	-	Unit 195	PC-19-1C-N.2B-C.12-126	2b	1.35821	0.295418	2.84006	291.747	295.389	466752	<LOD	12.6075	0.68051	<LOD	256.343	1.14796	1.89583	1.54006	0.752039	4.09106	0.0352151	0.353502	0.0604324	0.0786939	3.20177	0.0969437	0.197318	0.0302123	0.0912637	0.0129216	0.0462019	0.883526	0.0521993	14.6257
PC 67	Peña Capón	Archaeological	Lacustrine	-	Unit 195	PC-19-1C-N.2B-C.12-129	2b	2.49674	0.131276	3.27049	260.257	636.992	463883	3630.14	36.1716	1.78564	2.30361	534.544	1.71276	1.28463	2.69301	2.07444	9.90004	0.192489	0.950729	0.185673	0.164567	6.19004	0.455275	0.74488	0.0900464	0.280889	0.0756849	0.0620514	0.789463	0.106405	18.3893
PC 68	Peña Capón	Archaeological	Evaporitic	-	Unit 53	PC-19-3C-S.3-N.2B-C.15	2b	2.86655	<LOD	50.6975	92.1991	504.297	466523	<LOD	25.9995	2.54564	<LOD	419.726	4.38469	<LOD	2.07457	0.964559	5.07751	0.097375	0.761012	0.200338	0.110385	16.2846	0.386615	0.528822	0.0967862	0.203441	0.0708876	0.134669	0.679069	0.0973081	3.3403
PC 69	Peña Capón	Archaeological	Lacustrine	-	Unit 195	PC-15-2C-S.1-N.2B-C.5-127	2b	1.90088	0.564862	6.60018	435.357	312.835	466598	<LOD	9.83092	0.733674	2.02445	262.382	1.51126	1.89366	0.648072	0.834357	5.1947	0.136992	1.03298	0.427044	3.17015	15.8351	0.272868	0.844045	0.182661	0.280735	0.0512006	0.080768	0.487951	0.109415	29.0001
PC 70	Peña Capón	Archaeological	Lacustrine	-	Unit 195	PC-15-2B-S.1-N.3-C.2	3	1.95174	<LOD	2.90659	113.226	<LOD	467210	<LOD	17.9443	2.54942	<LOD	137.725	1.18742	0.948606	3.86929	0.523214	8.29757	0.0615794	0.508929	0.111091	0.505286	3.6231	0.123218	0.300956	0.0730349	0.0764444	0.0469571	0.107834	1.79651	0.0421307	33.0562
PC 71	Peña Capón	Archaeological	Evaporitic	-	Unit 168	PC-15-2C-S.2-N.2B-C.6	2b	1.81305	<LOD	2.20514	167.465	487.195	466519	<LOD	14.3076	1.31692	<LOD	404.869	11.8484	2.20111	4.05375	1.33606	5.33558	0.225181	1.79332	0.131787	0.125376	41.4821	0.494774	0.944692	0.137591	0.344353	0.0872348	0.125623	1.71605	0.107781	64.7882
Lau-1-284	Laugerie-Haute	Archaeological	Jasper	-	Hettangian	MNP1938-1-3-284	-	6.10673	42.8428	20.3773	187.866	1598.71	448487	1470.86	38.0791	40.2551	6.34387	23939.5	22.2716	1.36486	281.468	6.15123	4.22563	4.44273	1.08696	0.123657	<LOD	114.462	4.25436	10.8747	1.09757	4.56083	1.18897	0.853796	1.27686	0.21511	13.528
Lau-1-285	Laugerie-Haute	Archaeological	Jasper	-	Hettangian	MNP1938-1-3-285	-	3.38578	1.67524	8.56473	198.417	895.169	449269	1499.76	60.3912	13.0998	7.30028	24163.4	1.78362	0.601098	11.7422	3.22741	0.716766	1.17141	0.724521	0.146156	<LOD	6.31121	0.288092	0.383131	0.0611101	0.27099	0.07605	0.0487851	1.68229	0.0818525	1.17515
Lau-1-286	Laugerie-Haute	Archaeological	Jasper	-	Hettangian	MNP1938-1-3-286	-	1.76974	5.14088	4.77097	101.64	826.006	460318	1234.1	22.3839	4.93185	1.13049	8168.65	1.27532	<LOD	5.41283	2.36026	0.544549	0.445054	0.722902	0.0654821	<LOD	6.40061	0.165741	0.317697	0.0347318	0.137538	0.0453288	0.0275927	2.07572	0.0324157	0.896978
Fou-2-252	Fourneau du Diable	Archaeological	Jasper	-	Hettangian	MNP1932-2-1-252	-	2.67562	25.2927	11.4309	130.057	922.144	458039	1360.13	31.2282	9.27917	1.11519	11179	2.53282	<LOD	45.7077	2.52636	1.7001	1.1649	0.833958	0.0922065	<LOD	12.3011	0.523019	0.446438	0.110437	0.535711	0.128683	0.067603	<LOD	0.151692	2.98868
Lau-2-286	Laugerie-Haute	Archaeological	Jasper	-	Hettangian	MNP1938-2-1-286	-	2.91053	16.8792	16.6412	157.472	1674.3	445232	1839.71	53.7804	37.651	2.72294	28490.1	6.75869	1.32446	323.885	2.52641	4.16034	2.18125	2.0315	0.230118	<LOD	34.1673	1.48246	4.56271	0.379175	1.61549	0.404338	4.76418	3.86251	0.148706	5.3684
Com-2-37	Combe Saunière	Archaeological	Jasper	-	Hettangian	MNP1992-2-1-37	-	3.03996	36.6213	19.4657	268.482	1385.71	457914	1691.07	36.7962	11.3884	1.44804	10157.1	14.9722	0.236241	24.9236	4.06735	3.90185	1.23511	1.08938	0.107576	0.255505	90.5235	1.09971	2.16146	0.222141	0.894669	0.210154	0.535355	0.0270651	0.185537	4.88881
