# Supplementary material for: Far-reaching hunter-gatherer networks during the Last Glacial Maximum in Western Europe
Source: Sci Adv. 2026 Jan 21;12(4):eadz7697. doi: 10.1126/sciadv.adz7697 (PMC12822654; doi:10.1126/sciadv.adz7697)
Supplement: Supplementary file 2 — Datasets S1 to S6 [file sciadv.adz7697_datasets_s1_to_s6.zip › adz7697_data_s2.xlsx]

## Sheet: Dataset 2
Supplementary Dataset 2 - Geological outrocps and units confirmed as sources by LA-ICP-MS analysis
ACRONYM	OUTCROP	FORMATION / UNIT	LOCATION	AGE	TYPE	UTM	UTM X	UTM Y	NOTES
HUE	Huérmeces del Cerro	Unit 53	Upper Tagus basin	Lower Oligocene	Evaporitic	30	518840	4544583
HI	Hita	Unit 184	Upper Tagus basin	Vallesian - Aragonian	Evaporitic	30	495765	4519012
CA3	Cañaveral - Área 3	Unit 168	Middle Tagus basin	Vallesian - Aragonian	Evaporitic	30	451958	4473316	Not possible to distinguish between otucrops
CAHU	Cañaveral - El Humedal	Unit 168	Middle Tagus basin	Vallesian - Aragonian	Evaporitic	30	452026	4473684
CA32	Cañaveral - Parcela 32	Unit 168	Middle Tagus basin	Vallesian - Aragonian	Evaporitic	30	452384	4473119
CVBE	Cantera Vieja - Berrocales	Unit 168	Middle Tagus basin	Vallesian - Aragonian	Evaporitic	30	450033	4469018
BEN	Berrocales Norte	Unit 168	Middle Tagus basin	Vallesian - Aragonian	Evaporitic	30	449650	4469559
COSF	Coslada-San Fernando D	Unit 168	Middle Tagus basin	Vallesian - Aragonian	Evaporitic	30	454705	4472865
COSFI	Coslada-San Fernando I	Unit 168	Middle Tagus basin	Vallesian - Aragonian	Evaporitic	30	454676	4473500
VALLE	Vallecas	Unit 168	Middle Tagus basin	Vallesian - Aragonian	Evaporitic	30	450679	4466354
CADP 30	CDP30	Unit 168	Middle Tagus basin	Vallesian - Aragonian	Evaporitic	30	449813	4470225
VAVI	Vallecas - Víctor	Unit 168	Middle Tagus basin	Vallesian - Aragonian	Evaporitic	30	450230	4469524
MU	Mucientes	Unit 195	Middle Duero basin	Vallesian	Lacustrine	30	352034	4620067
LM1	La Muela 01	Lanaja-Castejón Unit	Middle Ebro basin	Upper Aragonian	Lacustrine	30	656400	4608171	Not possible to distinguish between otucrops
LM2	La Muela 02	Lanaja-Castejón Unit	Middle Ebro basin	Upper Aragonian	Lacustrine	30	655525	4608457
HOR	Campo de las Horgas	Lanaja-Castejón Unit	Middle Ebro basin	Upper Aragonian	Lacustrine	30	656838	4596471
SB1	San Borombón 1	Pallaruelo-Sora Unit	Middle Ebro basin	Lower Aragonian	Lacustrine	30	662768	4592083	Not possible to distinguish between otucrops
SB2	San Borombón 2	Pallaruelo-Sora Unit	Middle Ebro basin	Lower Aragonian	Lacustrine	30	662845	4591452
CAR	Loma Carravilla	Unit 155	Upper Tagus basin	Aalian - Bajocian	Jasper	30	586790	4539153	Not possible to distinguish between otucrops
CON	Concha	Unit 155	Upper Tagus basin	Aalian - Bajocian	Jasper	30	585709	4539624
SULP	St Sulpice d'Excideuil	Infralias jasperoids	Central Massif	Hettangian - Sinemurian	Jasper	31	346272	5028712
MAU	Mauprévoir	Infralias jasperoids	Central Massif	Hettangian - Sinemurian	Jasper	31	311499	5116229
