# Supplementary material for: Far-reaching hunter-gatherer networks during the Last Glacial Maximum in Western Europe
Source: Sci Adv. 2026 Jan 21;12(4):eadz7697. doi: 10.1126/sciadv.adz7697 (PMC12822654; doi:10.1126/sciadv.adz7697)
Supplement: Supplementary file 2 — Datasets S1 to S6 [file sciadv.adz7697_datasets_s1_to_s6.zip › adz7697_data_s1.xlsx]

## Sheet: Dataset 1
Supplementary Dataset 1 - Geological outrocps surveyed and sampled as potential chert sources
NUMBER	ACRONYM	OUTCROP	FORMATION / UNIT	LOCATION	AGE	TYPE	UTM	UTM X	UTM Y
1	HUE	Huérmeces del Cerro	Unit 53	Upper Tagus basin	Lower Oligocene	Evaporitic	30	518840	4544583
2	HI	Hita	Unit 184	Upper Tagus basin	Vallesian - Aragonian	Evaporitic	30	495765	4519012
3	GAJ	Gajanejos	Unit 167	Upper Tagus basin	Vallesian - Aragonian	Evaporitic	30	508848	4521277
4	RO2	Romancos-2	Unit 167	Upper Tagus basin	Vallesian - Aragonian	Evaporitic	30	509892	4505224
5	SOT	El Sotillo	Unit 167	Upper Tagus basin	Vallesian - Aragonian	Evaporitic	30	489672	4495916
6	PERTA	Perales de Tajuña	Unit 167	Middle Tagus basin	Vallesian - Aragonian	Evaporitic	30	482607	4450609
7	LAMA	La Marañosa	Unit 167	Middle Tagus basin	Vallesian - Aragonian	Evaporitic	30	448096	4458997
8	RIVAS	Rivas-Vaciamadrid	Unit 167	Middle Tagus basin	Vallesian - Aragonian	Evaporitic	30	455194	4470321
9	CA3	Cañaveral - Área 3	Unit 168	Middle Tagus basin	Vallesian - Aragonian	Evaporitic	30	451958	4473316
10	CAHU	Cañaveral - El Humedal	Unit 168	Middle Tagus basin	Vallesian - Aragonian	Evaporitic	30	452026	4473684
11	CA32	Cañaveral - Parcela 32	Unit 168	Middle Tagus basin	Vallesian - Aragonian	Evaporitic	30	452384	4473119
12	CVBE	Cantera Vieja - Berrocales	Unit 168	Middle Tagus basin	Vallesian - Aragonian	Evaporitic	30	450033	4469018
13	BEN	Berrocales Norte	Unit 168	Middle Tagus basin	Vallesian - Aragonian	Evaporitic	30	449650	4469559
14	COSF	Coslada-San Fernando D	Unit 168	Middle Tagus basin	Vallesian - Aragonian	Evaporitic	30	454705	4472865
15	COSFI	Coslada-San Fernando I	Unit 168	Middle Tagus basin	Vallesian - Aragonian	Evaporitic	30	454676	4473500
16	VALLE	Vallecas	Unit 168	Middle Tagus basin	Vallesian - Aragonian	Evaporitic	30	450679	4466354
17	CDP 30	CDP30	Unit 168	Middle Tagus basin	Vallesian - Aragonian	Evaporitic	30	449813	4470225
18	VAVI	Vallecas - Víctor	Unit 168	Middle Tagus basin	Vallesian - Aragonian	Evaporitic	30	450230	4469524
19	ALC	Alconada de Maderuelo	Unit 171	Upper Duero basin	Aragonian	Evaporitic	30	459430	4588598
20	ARE	Arévalo	Unit 195	Middle Duero basin	Vallesian	Lacustrine	30	357260	4548823
21	PALGO	Palacios de Goda	Unit 195	Middle Duero basin	Vallesian	Lacustrine	30	356510	4549904
22	MU	Mucientes	Unit 195	Middle Duero basin	Vallesian	Lacustrine	30	352034	4620067
23	VA	Valcuerna	Cinca Unit	Middle Ebro basin	Chattian - Agenian	Lacustrine	30	760658	4590069
24	PC	Puente Candasnos	Bujaraloz-Sariñena Unit	Middle Ebro basin	Aagenian - Aragonian	Lacustrine	30	750741	4599161
25	SQ	Santa Quiteria	Pallaruelo-Sora Unit	Middle Ebro basin	Aragonian	Lacustrine	30	732565	4604766
26	LT	La Torraza	Lanaja-Castejón Unit	Middle Ebro basin	Aragonian	Lacustrine	30	709861	4619379
27	LM1	La Muela 01	Lanaja-Castejón Unit	Middle Ebro basin	Upper Aragonian	Lacustrine	30	656400	4608171
28	LM2	La Muela 02	Lanaja-Castejón Unit	Middle Ebro basin	Upper Aragonian	Lacustrine	30	655525	4608457
29	HOR	Campo de las Horgas	Lanaja-Castejón Unit	Middle Ebro basin	Upper Aragonian	Lacustrine	30	656838	4596471
30	SB1	San Borombón 1	Pallaruelo-Sora Unit	Middle Ebro basin	Lower Aragonian	Lacustrine	30	662768	4592083
31	SB2	San Borombón 2	Pallaruelo-Sora Unit	Middle Ebro basin	Lower Aragonian	Lacustrine	30	662845	4591452
32	CAR	Loma Carravilla	Unit 155	Upper Tagus basin	Aalian - Bajocian	Jasper	30	586790	4539153
33	CON	Concha	Unit 155	Upper Tagus basin	Aalian - Bajocian	Jasper	30	585709	4539624
34	CUR	Curemonte	Infralias jasperoids	Central Massif	Hettangian - Sinemurian	Jasper	31	404476	4983566
35	PUY	Puy d'Arnac	Infralias jasperoids	Central Massif	Hettangian - Sinemurian	Jasper	31	404397	4986016
36	LOST	Lostanges	Infralias jasperoids	Central Massif	Hettangian - Sinemurian	Jasper	31	405044	4991759
37	SULP	St Sulpice d'Excideuil	Infralias jasperoids	Central Massif	Hettangian - Sinemurian	Jasper	31	346272	5028712
38	CLER	Clermont d'Excideuil	Infralias jasperoids	Central Massif	Hettangian - Sinemurian	Jasper	31	346602	5026394
39	STMAR	Saint Martin de Fressengeas	Infralias jasperoids	Central Massif	Hettangian - Sinemurian	Jasper	31	331487	5035872
40	LAPAU	La Pautissie	Infralias jasperoids	Central Massif	Hettangian - Sinemurian	Jasper	31	310866	5089421
41	EPE	Épenède	Infralias jasperoids	Central Massif	Hettangian - Sinemurian	Jasper	31	311403	5106681
42	MAU	Mauprévoir	Infralias jasperoids	Central Massif	Hettangian - Sinemurian	Jasper	31	311499	5116229
